# Supplementary material for: The association between educational attainment and sports participation: gender differences and the moderating role of family-of-origin social class
Source: Front Public Health. 2026 Jun 29;14:1838383. doi: 10.3389/fpubh.2026.1838383 (PMC13357803; doi:10.3389/fpubh.2026.1838383)
Supplement: Supplementary file 1 [file Table_1.XLSX]

## Sheet: Sheet1
id	性别	学历	收入	面貌	健康状况	户口	体育	上网	阶层	婚姻	父亲学历	母亲学历	地区	年龄	出生
1	女	本科及以上	60000	非党员	健康	农业户口	一月数次	上过	4分	在婚	初中	初中	东部地区	36	1985
2	女	高中	50000	共产党员	健康	城市	一月数次	上过	3分	在婚	小学及以下	小学及以下	东部地区	64	1957
3	女	高中	36000	非党员	一般	城市	从不	没上过	6分	在婚	小学及以下	小学及以下	东部地区	60	1961
5	女	本科及以上	130000	共产党员	一般	城市	一年数次或更少	上过	5分	在婚	本科及以上	高中	东部地区	53	1968
6	女	本科及以上	200000	非党员	健康	农业户口	每天	上过	5分	未婚	本科及以上	本科及以上	东部地区	49	1972
7	女	本科及以上	10000	非党员	健康	城市	从不	上过	7分	未婚	高中	小学及以下	东部地区	22	1999
8	男	初中	30000	非党员	一般	农业户口	一月数次	没上过	4分	在婚	小学及以下	小学及以下	东部地区	64	1957
9	女	初中	60000	共产党员	健康	城市	每天	没上过	9分	未婚	小学及以下	小学及以下	东部地区	80	1941
10	女	小学及以下	69000	非党员	一般	城市	每天	上过	8分	未婚	小学及以下	小学及以下	东部地区	75	1946
11	女	高中	48000	非党员	很不健康	城市	每天	上过	1分	在婚	小学及以下	小学及以下	东部地区	62	1959
12	男	本科及以上	36000	非党员	健康	农业户口	每天	上过	2分	在婚	小学及以下	小学及以下	东部地区	74	1947
13	女	初中	50400	非党员	健康	城市	从不	上过	4分	未婚	小学及以下	小学及以下	东部地区	71	1950
14	女	小学及以下	30000	非党员	健康	农业户口	每天	没上过	4分	在婚	小学及以下	小学及以下	东部地区	71	1950
15	女	高中	130000	非党员	健康	农业户口	一年数次或更少	上过	6分	在婚	高中	小学及以下	东部地区	45	1976
16	男	小学及以下	60000	非党员	健康	城市	从不	上过	3分	在婚	小学及以下	小学及以下	东部地区	46	1975
18	女	高中	0	非党员	健康	农业户口	一年数次或更少	上过	5分	在婚	小学及以下	小学及以下	东部地区	63	1958
19	女	本科及以上	80000	非党员	健康	城市	一周数次	上过	6分	未婚	初中	小学及以下	东部地区	24	1997
20	女	高中	30000	非党员	健康	农业户口	一年数次或更少	上过	3分	在婚	小学及以下	小学及以下	东部地区	39	1982
21	女	本科及以上	20000	非党员	一般	农业户口	一年数次或更少	上过	3分	在婚	高中	初中	东部地区	42	1979
22	女	初中	12000	非党员	很不健康	城市	每天	没上过	10分	在婚	小学及以下	小学及以下	东部地区	57	1964
23	女	小学及以下	0	非党员	一般	农业户口	从不	没上过	1分	在婚	小学及以下	小学及以下	东部地区	75	1946
24	女	本科及以上	0	非党员	一般	农业户口	从不	上过	6分	在婚	初中	小学及以下	东部地区	33	1988
25	女	高中	0	非党员	一般	城市	一周数次	上过	1分	在婚	高中	初中	东部地区	46	1975
26	女	本科及以上	120000	共产党员	健康	城市	每天	上过	6分	在婚	小学及以下	小学及以下	东部地区	63	1958
27	男	初中	60000	非党员	很不健康	城市	每天	上过	4分	在婚	小学及以下	小学及以下	东部地区	44	1977
28	男	小学及以下	20000	非党员	一般	城市	从不	没上过	1分	在婚	小学及以下	小学及以下	东部地区	58	1963
29	男	本科及以上	80000	共产党员	健康	城市	每天	上过	7分	在婚	小学及以下	小学及以下	东部地区	65	1956
30	男	小学及以下	48000	非党员	健康	城市	每天	没上过	6分	未婚	小学及以下	小学及以下	东部地区	81	1940
31	男	高中	30000	非党员	一般	城市	一年数次或更少	上过	1分	在婚	小学及以下	小学及以下	东部地区	48	1973
32	女	高中	99997	非党员	健康	城市	一年数次或更少	上过	7分	未婚	本科及以上	本科及以上	东部地区	19	2002
33	男	高中	40000	共产党员	一般	农业户口	一周数次	上过	5分	在婚	小学及以下	初中	东部地区	49	1972
34	女	小学及以下	11051	非党员	健康	农业户口	从不	上过	1分	在婚	小学及以下	小学及以下	东部地区	68	1953
35	女	小学及以下	2700	非党员	很不健康	城市	每天	上过	6分	未婚	小学及以下	小学及以下	东部地区	67	1954
36	男	高中	30000	非党员	健康	农业户口	每天	上过	5分	在婚	小学及以下	小学及以下	东部地区	66	1955
37	女	小学及以下	600	非党员	很不健康	农业户口	从不	没上过	1分	未婚	小学及以下	小学及以下	东部地区	86	1935
38	女	高中	0	非党员	一般	城市	一月数次	上过	1分	在婚	本科及以上	初中	东部地区	45	1976
39	女	初中	10000	非党员	很不健康	城市	一月数次	没上过	2分	未婚	小学及以下	小学及以下	东部地区	52	1969
40	男	高中	0	非党员	健康	农业户口	一月数次	上过	5分	未婚	高中	初中	东部地区	19	2002
41	男	初中	30000	非党员	健康	农业户口	每天	上过	2分	在婚	高中	小学及以下	东部地区	51	1970
42	女	初中	20000	非党员	一般	农业户口	每天	上过	1分	在婚	小学及以下	小学及以下	东部地区	59	1962
43	女	小学及以下	20000	非党员	健康	城市	每天	上过	6分	在婚	本科及以上	小学及以下	东部地区	53	1968
44	女	小学及以下	20700	非党员	很不健康	农业户口	从不	没上过	5分	在婚	小学及以下	小学及以下	东部地区	77	1944
45	男	高中	50000	非党员	健康	农业户口	从不	上过	5分	在婚	初中	初中	东部地区	31	1990
46	女	高中	40000	非党员	一般	农业户口	每天	上过	3分	在婚	小学及以下	小学及以下	东部地区	68	1953
47	女	高中	20000	非党员	健康	城市	一年数次或更少	上过	4分	在婚	初中	初中	东部地区	34	1987
48	男	本科及以上	85000	共产党员	一般	城市	从不	上过	5分	在婚	小学及以下	小学及以下	东部地区	82	1939
49	女	小学及以下	14000	非党员	健康	农业户口	一年数次或更少	没上过	5分	在婚	小学及以下	小学及以下	东部地区	65	1956
50	男	小学及以下	43200	共产党员	一般	城市	从不	没上过	6分	在婚	小学及以下	小学及以下	东部地区	76	1945
51	女	高中	90000	共产党员	健康	城市	每天	上过	5分	在婚	本科及以上	小学及以下	东部地区	80	1941
52	女	初中	50000	非党员	一般	农业户口	每天	上过	5分	在婚	小学及以下	小学及以下	东部地区	47	1974
53	女	高中	0	非党员	一般	农业户口	一周数次	上过	5分	未婚	初中	小学及以下	东部地区	19	2002
54	女	初中	0	非党员	健康	城市	一年数次或更少	上过	6分	在婚	初中	初中	东部地区	31	1990
55	女	本科及以上	0	非党员	一般	农业户口	一月数次	上过	5分	未婚	小学及以下	小学及以下	东部地区	21	2000
56	男	初中	30000	非党员	健康	农业户口	从不	上过	4分	在婚	高中	小学及以下	东部地区	52	1969
58	男	小学及以下	50000	非党员	健康	农业户口	一月数次	上过	7分	未婚	小学及以下	小学及以下	东部地区	37	1984
59	男	高中	80000	非党员	健康	城市	一年数次或更少	上过	3分	在婚	高中	初中	东部地区	35	1986
60	男	小学及以下	17000	非党员	很不健康	农业户口	从不	没上过	4分	在婚	小学及以下	小学及以下	东部地区	72	1949
62	男	高中	0	共产党员	一般	农业户口	每天	上过	3分	在婚	初中	初中	东部地区	40	1981
63	男	小学及以下	45000	非党员	一般	农业户口	一月数次	上过	5分	在婚	小学及以下	小学及以下	东部地区	55	1966
64	男	小学及以下	25000	非党员	健康	农业户口	一月数次	没上过	5分	在婚	小学及以下	小学及以下	东部地区	67	1954
65	男	小学及以下	1764	非党员	很不健康	农业户口	每天	上过	1分	在婚	小学及以下	小学及以下	东部地区	73	1948
66	男	小学及以下	10000	非党员	健康	农业户口	每天	没上过	6分	未婚	小学及以下	小学及以下	东部地区	82	1939
67	女	小学及以下	7000	非党员	很不健康	城市	从不	没上过	2分	未婚	小学及以下	小学及以下	东部地区	63	1958
68	女	小学及以下	0	非党员	健康	农业户口	每天	上过	1分	在婚	小学及以下	小学及以下	东部地区	56	1965
69	男	初中	0	非党员	健康	农业户口	一月数次	上过	5分	在婚	小学及以下	小学及以下	东部地区	61	1960
70	女	小学及以下	0	非党员	健康	农业户口	从不	上过	4分	未婚	小学及以下	小学及以下	东部地区	72	1949
71	男	小学及以下	99	非党员	健康	农业户口	从不	上过	5分	在婚	小学及以下	小学及以下	东部地区	45	1976
72	女	初中	0	非党员	健康	农业户口	从不	上过	5分	在婚	小学及以下	小学及以下	东部地区	59	1962
73	女	小学及以下	20000	非党员	一般	农业户口	一周数次	上过	3分	在婚	初中	小学及以下	东部地区	37	1984
74	男	初中	20000	非党员	一般	城市	从不	没上过	1分	在婚	小学及以下	小学及以下	东部地区	53	1968
75	男	初中	0	非党员	一般	农业户口	从不	没上过	5分	在婚	高中	小学及以下	东部地区	57	1964
76	男	本科及以上	150000	非党员	健康	农业户口	每天	上过	6分	未婚	高中	初中	东部地区	31	1990
77	女	小学及以下	1200	非党员	很不健康	农业户口	从不	没上过	5分	在婚	小学及以下	小学及以下	东部地区	67	1954
78	女	初中	120000	非党员	一般	农业户口	一年数次或更少	上过	5分	未婚	初中	小学及以下	东部地区	30	1991
79	女	小学及以下	20000	非党员	一般	农业户口	一月数次	上过	1分	在婚	小学及以下	小学及以下	东部地区	45	1976
80	女	初中	0	非党员	一般	城市	每天	上过	1分	在婚	小学及以下	小学及以下	东部地区	49	1972
82	女	高中	25000	非党员	一般	农业户口	一周数次	上过	1分	在婚	小学及以下	小学及以下	东部地区	59	1962
83	女	高中	38400	非党员	健康	城市	一月数次	上过	8分	在婚	小学及以下	小学及以下	东部地区	67	1954
84	男	本科及以上	99998	非党员	很不健康	城市	每天	上过	6分	在婚	高中	小学及以下	东部地区	59	1962
85	男	本科及以上	50000	非党员	健康	农业户口	从不	上过	3分	在婚	小学及以下	小学及以下	东部地区	47	1974
86	男	高中	20000	共产党员	一般	农业户口	一年数次或更少	上过	3分	在婚	小学及以下	小学及以下	东部地区	66	1955
87	女	高中	100000	非党员	健康	农业户口	从不	上过	5分	在婚	高中	初中	东部地区	31	1990
88	女	小学及以下	1680	非党员	很不健康	农业户口	从不	没上过	3分	未婚	小学及以下	小学及以下	东部地区	73	1948
89	女	初中	50000	非党员	健康	农业户口	一周数次	上过	8分	在婚	初中	小学及以下	东部地区	50	1971
90	女	小学及以下	30000	非党员	健康	农业户口	一周数次	上过	2分	在婚	小学及以下	小学及以下	东部地区	51	1970
91	女	本科及以上	20000	非党员	一般	农业户口	一年数次或更少	上过	4分	在婚	初中	初中	东部地区	34	1987
92	女	本科及以上	75000	共产党员	一般	城市	一年数次或更少	上过	5分	未婚	小学及以下	小学及以下	东部地区	48	1973
93	女	本科及以上	60000	非党员	健康	城市	每天	上过	5分	在婚	小学及以下	小学及以下	东部地区	67	1954
94	女	初中	8000	非党员	很不健康	农业户口	一月数次	上过	6分	在婚	小学及以下	小学及以下	东部地区	70	1951
95	女	小学及以下	0	非党员	一般	农业户口	一月数次	上过	5分	在婚	小学及以下	小学及以下	东部地区	56	1965
96	女	本科及以上	80000	非党员	健康	城市	一周数次	上过	6分	未婚	初中	初中	东部地区	25	1996
97	男	本科及以上	99999	共产党员	健康	城市	每天	上过	5分	在婚	本科及以上	本科及以上	东部地区	43	1978
98	男	本科及以上	300000	非党员	健康	城市	一月数次	上过	6分	在婚	初中	小学及以下	东部地区	42	1979
99	女	小学及以下	2000	非党员	很不健康	农业户口	从不	没上过	3分	在婚	小学及以下	小学及以下	东部地区	72	1949
100	女	小学及以下	68000	非党员	健康	农业户口	每天	没上过	1分	在婚	小学及以下	小学及以下	东部地区	49	1972
101	男	高中	48000	非党员	一般	城市	一月数次	上过	3分	在婚	高中	初中	东部地区	67	1954
102	男	初中	35000	非党员	健康	城市	每天	上过	3分	在婚	小学及以下	小学及以下	东部地区	65	1956
103	女	小学及以下	36000	非党员	健康	城市	从不	没上过	10分	未婚	小学及以下	小学及以下	东部地区	79	1942
104	女	小学及以下	80000	非党员	健康	城市	从不	没上过	5分	在婚	小学及以下	小学及以下	东部地区	68	1953
105	男	本科及以上	60000	非党员	健康	城市	每天	上过	5分	在婚	初中	小学及以下	东部地区	51	1970
106	女	小学及以下	600	非党员	很不健康	农业户口	从不	没上过	6分	在婚	小学及以下	小学及以下	东部地区	68	1953
107	男	高中	10000	非党员	一般	城市	从不	上过	3分	在婚	小学及以下	小学及以下	东部地区	66	1955
109	男	本科及以上	8000000	共产党员	健康	城市	一周数次	上过	5分	在婚	高中	小学及以下	东部地区	48	1973
110	女	本科及以上	30000	非党员	健康	城市	一年数次或更少	上过	4分	在婚	高中	初中	东部地区	38	1983
111	男	小学及以下	0	非党员	很不健康	农业户口	从不	没上过	2分	在婚	小学及以下	小学及以下	东部地区	64	1957
112	男	小学及以下	30000	非党员	健康	农业户口	从不	上过	5分	未婚	小学及以下	小学及以下	东部地区	46	1975
113	女	初中	60000	非党员	健康	城市	一周数次	没上过	3分	在婚	小学及以下	小学及以下	东部地区	62	1959
114	女	初中	30000	非党员	健康	农业户口	每天	上过	3分	在婚	小学及以下	小学及以下	东部地区	45	1976
115	女	小学及以下	20000	非党员	一般	农业户口	一月数次	上过	5分	在婚	小学及以下	高中	东部地区	28	1993
116	女	小学及以下	10000	非党员	健康	农业户口	一月数次	没上过	5分	在婚	小学及以下	小学及以下	东部地区	68	1953
117	女	小学及以下	3000	非党员	健康	农业户口	从不	没上过	4分	在婚	小学及以下	小学及以下	东部地区	70	1951
118	女	初中	60000	非党员	健康	农业户口	一周数次	上过	6分	在婚	小学及以下	小学及以下	东部地区	58	1963
119	男	高中	60000	共产党员	健康	城市	一周数次	上过	7分	未婚	小学及以下	小学及以下	东部地区	83	1938
120	女	小学及以下	1500	非党员	健康	农业户口	一年数次或更少	没上过	4分	在婚	小学及以下	小学及以下	东部地区	73	1948
121	女	小学及以下	14000	非党员	一般	农业户口	一月数次	没上过	5分	未婚	小学及以下	小学及以下	东部地区	79	1942
122	男	本科及以上	180000	共产党员	健康	城市	一月数次	上过	7分	在婚	本科及以上	初中	东部地区	30	1991
123	女	小学及以下	0	非党员	很不健康	农业户口	从不	没上过	5分	在婚	小学及以下	小学及以下	东部地区	69	1952
124	男	初中	73000	非党员	健康	农业户口	一年数次或更少	上过	3分	在婚	小学及以下	小学及以下	东部地区	35	1986
125	男	高中	50000	共产党员	健康	城市	一周数次	没上过	4分	在婚	小学及以下	小学及以下	东部地区	69	1952
126	男	初中	40000	非党员	很不健康	农业户口	每天	上过	4分	在婚	小学及以下	小学及以下	东部地区	65	1956
127	女	小学及以下	20000	非党员	很不健康	农业户口	一周数次	上过	5分	在婚	高中	小学及以下	东部地区	59	1962
128	女	初中	10000	非党员	健康	农业户口	一月数次	上过	7分	在婚	初中	初中	东部地区	34	1987
129	女	高中	60000	非党员	健康	城市	一周数次	上过	5分	在婚	本科及以上	小学及以下	东部地区	53	1968
130	女	初中	0	非党员	很不健康	农业户口	一年数次或更少	上过	1分	在婚	高中	小学及以下	东部地区	34	1987
131	男	本科及以上	40000	共产党员	健康	城市	一月数次	上过	4分	在婚	初中	高中	东部地区	25	1996
132	男	小学及以下	4300	共产党员	一般	城市	一年数次或更少	没上过	6分	在婚	小学及以下	小学及以下	东部地区	82	1939
133	女	初中	0	非党员	一般	农业户口	每天	上过	1分	在婚	小学及以下	小学及以下	东部地区	55	1966
134	男	初中	80000	非党员	一般	农业户口	从不	上过	5分	在婚	小学及以下	小学及以下	东部地区	32	1989
135	女	初中	40000	非党员	健康	农业户口	从不	上过	1分	在婚	初中	小学及以下	东部地区	31	1990
136	女	小学及以下	0	非党员	健康	农业户口	一月数次	上过	3分	在婚	小学及以下	小学及以下	东部地区	47	1974
137	女	初中	0	非党员	健康	农业户口	从不	上过	5分	在婚	小学及以下	初中	东部地区	53	1968
138	男	初中	20000	非党员	很不健康	农业户口	每天	没上过	5分	在婚	小学及以下	小学及以下	东部地区	56	1965
139	男	本科及以上	99997	非党员	一般	农业户口	一年数次或更少	上过	5分	未婚	高中	高中	东部地区	21	2000
140	女	小学及以下	24000	非党员	一般	城市	从不	上过	1分	未婚	小学及以下	初中	东部地区	49	1972
141	女	本科及以上	60000	非党员	健康	农业户口	一周数次	上过	3分	未婚	小学及以下	小学及以下	东部地区	25	1996
142	女	初中	50000	共产党员	健康	农业户口	每天	没上过	4分	在婚	小学及以下	小学及以下	东部地区	50	1971
143	男	小学及以下	5800	非党员	很不健康	农业户口	每天	没上过	2分	未婚	小学及以下	小学及以下	东部地区	80	1941
144	女	初中	29700	非党员	一般	农业户口	一月数次	上过	3分	在婚	小学及以下	小学及以下	东部地区	54	1967
145	女	小学及以下	20000	非党员	一般	城市	每天	上过	6分	在婚	初中	小学及以下	东部地区	49	1972
146	男	初中	7200	非党员	很不健康	农业户口	从不	没上过	1分	在婚	小学及以下	小学及以下	东部地区	76	1945
147	女	初中	20000	非党员	很不健康	农业户口	从不	上过	2分	在婚	小学及以下	小学及以下	东部地区	58	1963
148	男	本科及以上	500000	非党员	健康	城市	一年数次或更少	上过	7分	在婚	本科及以上	本科及以上	东部地区	51	1970
149	女	本科及以上	9991618	非党员	健康	农业户口	一年数次或更少	上过	5分	未婚	初中	小学及以下	东部地区	20	2001
150	女	小学及以下	6000	非党员	很不健康	农业户口	从不	上过	1分	未婚	小学及以下	小学及以下	东部地区	51	1970
151	女	初中	30000	非党员	一般	农业户口	一年数次或更少	上过	6分	在婚	小学及以下	小学及以下	东部地区	36	1985
152	女	小学及以下	4800	非党员	健康	农业户口	从不	没上过	5分	在婚	小学及以下	小学及以下	东部地区	71	1950
153	男	初中	99997	非党员	健康	农业户口	一月数次	上过	4分	未婚	初中	初中	东部地区	18	2003
154	女	小学及以下	0	非党员	健康	农业户口	一月数次	上过	5分	在婚	小学及以下	小学及以下	东部地区	56	1965
155	男	高中	90000	非党员	一般	城市	一周数次	上过	3分	在婚	初中	初中	东部地区	44	1977
156	女	小学及以下	30000	非党员	健康	农业户口	从不	上过	1分	未婚	高中	小学及以下	东部地区	49	1972
157	女	本科及以上	400000	非党员	一般	城市	一周数次	上过	5分	在婚	高中	高中	东部地区	37	1984
158	男	初中	20000	非党员	很不健康	城市	一周数次	上过	4分	在婚	初中	初中	东部地区	49	1972
159	男	小学及以下	1800	非党员	很不健康	农业户口	从不	没上过	1分	在婚	小学及以下	小学及以下	东部地区	68	1953
160	女	高中	35000	共产党员	健康	农业户口	每天	上过	5分	在婚	小学及以下	小学及以下	东部地区	46	1975
161	男	初中	80000	非党员	健康	农业户口	一月数次	上过	3分	在婚	初中	高中	东部地区	35	1986
162	女	高中	40000	共产党员	健康	农业户口	一月数次	上过	1分	在婚	小学及以下	小学及以下	东部地区	49	1972
163	女	本科及以上	99997	非党员	健康	农业户口	每天	上过	5分	在婚	初中	小学及以下	东部地区	46	1975
164	女	小学及以下	20000	非党员	很不健康	农业户口	一周数次	没上过	1分	在婚	小学及以下	小学及以下	东部地区	61	1960
165	女	初中	36000	非党员	健康	农业户口	一年数次或更少	上过	5分	在婚	小学及以下	小学及以下	东部地区	43	1978
166	女	小学及以下	4000	非党员	一般	农业户口	从不	没上过	5分	在婚	小学及以下	小学及以下	东部地区	66	1955
167	女	初中	3000	非党员	健康	农业户口	从不	上过	2分	在婚	小学及以下	小学及以下	东部地区	47	1974
168	女	小学及以下	1500	非党员	很不健康	农业户口	从不	没上过	2分	在婚	小学及以下	小学及以下	东部地区	77	1944
169	男	初中	48000	非党员	健康	城市	每天	上过	3分	未婚	初中	初中	东部地区	24	1997
170	男	初中	99997	非党员	很不健康	农业户口	一周数次	上过	3分	在婚	小学及以下	小学及以下	东部地区	64	1957
171	女	小学及以下	2500	非党员	很不健康	农业户口	从不	没上过	4分	在婚	小学及以下	小学及以下	东部地区	70	1951
173	女	小学及以下	80000	非党员	健康	农业户口	从不	上过	1分	未婚	小学及以下	小学及以下	东部地区	50	1971
174	女	本科及以上	88800	共产党员	一般	城市	一月数次	上过	5分	在婚	小学及以下	小学及以下	东部地区	75	1946
175	男	初中	95000	非党员	一般	农业户口	一月数次	没上过	7分	在婚	小学及以下	小学及以下	东部地区	68	1953
176	女	初中	30000	非党员	健康	农业户口	一年数次或更少	上过	9分	在婚	小学及以下	小学及以下	东部地区	52	1969
177	女	初中	0	非党员	健康	农业户口	一月数次	上过	2分	在婚	小学及以下	小学及以下	东部地区	34	1987
178	女	高中	99998	非党员	健康	农业户口	从不	上过	10分	在婚	小学及以下	小学及以下	东部地区	57	1964
179	女	初中	7200	非党员	很不健康	农业户口	每天	上过	2分	未婚	小学及以下	小学及以下	东部地区	63	1958
180	女	小学及以下	0	非党员	很不健康	农业户口	从不	没上过	7分	在婚	小学及以下	小学及以下	东部地区	76	1945
181	女	小学及以下	5000	非党员	一般	农业户口	每天	没上过	6分	在婚	小学及以下	小学及以下	东部地区	71	1950
182	女	初中	10000	非党员	健康	城市	从不	上过	5分	在婚	小学及以下	小学及以下	东部地区	57	1964
183	男	初中	38400	非党员	健康	城市	每天	没上过	6分	在婚	小学及以下	小学及以下	东部地区	63	1958
184	女	小学及以下	0	非党员	健康	农业户口	从不	没上过	3分	未婚	高中	小学及以下	东部地区	61	1960
185	女	初中	3000	非党员	一般	农业户口	每天	上过	1分	在婚	小学及以下	小学及以下	东部地区	65	1956
186	女	初中	15000	非党员	健康	城市	一年数次或更少	上过	5分	在婚	小学及以下	初中	东部地区	41	1980
187	女	小学及以下	4500	非党员	很不健康	农业户口	一年数次或更少	上过	4分	在婚	初中	小学及以下	东部地区	49	1972
189	男	初中	30000	非党员	健康	城市	从不	上过	3分	在婚	小学及以下	小学及以下	东部地区	54	1967
190	男	小学及以下	20000	非党员	健康	农业户口	从不	没上过	5分	在婚	小学及以下	小学及以下	东部地区	71	1950
192	男	小学及以下	100000	非党员	健康	农业户口	从不	没上过	6分	在婚	小学及以下	小学及以下	东部地区	43	1978
193	男	高中	0	非党员	健康	农业户口	一月数次	上过	5分	未婚	初中	高中	东部地区	19	2002
194	男	小学及以下	80000	非党员	健康	农业户口	从不	上过	5分	在婚	小学及以下	小学及以下	东部地区	53	1968
195	男	小学及以下	23000	非党员	健康	农业户口	从不	没上过	5分	在婚	小学及以下	小学及以下	东部地区	62	1959
196	男	初中	16000	非党员	健康	农业户口	从不	上过	2分	在婚	小学及以下	小学及以下	东部地区	67	1954
197	男	初中	40000	非党员	健康	农业户口	一周数次	上过	5分	在婚	高中	小学及以下	东部地区	35	1986
198	女	本科及以上	0	非党员	一般	城市	一年数次或更少	上过	4分	未婚	高中	本科及以上	东部地区	23	1998
199	男	初中	60000	共产党员	健康	城市	每天	没上过	5分	在婚	小学及以下	小学及以下	东部地区	80	1941
200	女	高中	99998	非党员	健康	农业户口	一周数次	上过	1分	未婚	初中	初中	东部地区	18	2003
201	女	小学及以下	3000	非党员	很不健康	农业户口	从不	没上过	1分	在婚	小学及以下	小学及以下	东部地区	53	1968
203	男	小学及以下	0	非党员	健康	农业户口	每天	没上过	10分	在婚	小学及以下	小学及以下	东部地区	78	1943
204	男	初中	70000	非党员	健康	农业户口	一周数次	上过	5分	未婚	小学及以下	小学及以下	东部地区	35	1986
205	男	初中	4000	非党员	健康	农业户口	从不	上过	3分	在婚	小学及以下	小学及以下	东部地区	49	1972
206	女	本科及以上	80000	非党员	健康	农业户口	一年数次或更少	上过	5分	在婚	小学及以下	小学及以下	东部地区	32	1989
207	女	小学及以下	8000	非党员	健康	农业户口	从不	没上过	5分	在婚	小学及以下	小学及以下	东部地区	68	1953
208	女	高中	99997	非党员	一般	城市	一月数次	上过	4分	在婚	初中	初中	东部地区	34	1987
209	女	小学及以下	99997	非党员	一般	农业户口	一月数次	没上过	4分	在婚	小学及以下	小学及以下	东部地区	58	1963
210	男	高中	120000	非党员	健康	城市	一月数次	上过	4分	在婚	小学及以下	小学及以下	东部地区	56	1965
211	女	初中	10000	非党员	一般	农业户口	从不	上过	3分	在婚	小学及以下	小学及以下	东部地区	62	1959
212	男	小学及以下	4000	非党员	很不健康	农业户口	从不	没上过	1分	未婚	小学及以下	小学及以下	东部地区	81	1940
213	男	小学及以下	0	非党员	健康	农业户口	每天	上过	8分	在婚	小学及以下	小学及以下	东部地区	62	1959
214	女	本科及以上	99997	非党员	健康	农业户口	一周数次	上过	4分	未婚	初中	初中	东部地区	19	2002
215	女	初中	80000	非党员	健康	农业户口	从不	没上过	5分	在婚	小学及以下	小学及以下	东部地区	45	1976
216	男	初中	99999	非党员	一般	城市	一周数次	上过	7分	在婚	小学及以下	小学及以下	东部地区	54	1967
217	男	高中	30000	共产党员	健康	农业户口	每天	上过	4分	未婚	小学及以下	小学及以下	东部地区	63	1958
218	男	高中	0	非党员	健康	农业户口	每天	上过	2分	未婚	小学及以下	初中	东部地区	19	2002
219	女	初中	2000	非党员	健康	城市	一月数次	没上过	6分	在婚	小学及以下	小学及以下	东部地区	65	1956
220	男	本科及以上	80000	非党员	一般	农业户口	一周数次	上过	3分	未婚	高中	高中	东部地区	36	1985
221	男	小学及以下	99999	非党员	健康	农业户口	每天	没上过	4分	在婚	小学及以下	小学及以下	东部地区	64	1957
222	男	初中	85000	共产党员	健康	农业户口	一周数次	上过	3分	在婚	小学及以下	小学及以下	东部地区	41	1980
223	女	小学及以下	0	非党员	健康	农业户口	一年数次或更少	没上过	5分	在婚	小学及以下	小学及以下	东部地区	39	1982
224	女	初中	0	非党员	一般	城市	一年数次或更少	上过	4分	在婚	小学及以下	小学及以下	东部地区	39	1982
225	女	初中	0	非党员	一般	农业户口	一周数次	上过	4分	在婚	小学及以下	小学及以下	东部地区	41	1980
226	女	小学及以下	0	非党员	健康	农业户口	一月数次	没上过	4分	在婚	小学及以下	小学及以下	东部地区	72	1949
227	男	小学及以下	30000	共产党员	健康	农业户口	从不	没上过	6分	在婚	小学及以下	小学及以下	东部地区	69	1952
228	男	初中	60000	非党员	一般	农业户口	一年数次或更少	上过	5分	在婚	小学及以下	初中	东部地区	34	1987
229	男	初中	100000	非党员	健康	农业户口	一年数次或更少	上过	3分	在婚	初中	初中	东部地区	24	1997
230	女	初中	0	非党员	健康	农业户口	从不	上过	3分	在婚	初中	小学及以下	东部地区	31	1990
231	男	初中	300000	非党员	一般	农业户口	每天	上过	7分	未婚	高中	小学及以下	东部地区	38	1983
232	女	小学及以下	500	非党员	很不健康	农业户口	一周数次	没上过	4分	在婚	小学及以下	小学及以下	东部地区	61	1960
233	男	初中	10000	非党员	健康	农业户口	从不	没上过	4分	在婚	初中	小学及以下	东部地区	57	1964
234	女	初中	99997	非党员	健康	农业户口	每天	上过	5分	在婚	小学及以下	小学及以下	东部地区	49	1972
235	女	本科及以上	30000	非党员	健康	农业户口	一月数次	上过	8分	在婚	高中	初中	东部地区	34	1987
237	女	初中	10000	非党员	很不健康	农业户口	从不	没上过	1分	在婚	小学及以下	小学及以下	东部地区	53	1968
238	女	小学及以下	30000	非党员	很不健康	城市	从不	没上过	6分	在婚	小学及以下	小学及以下	东部地区	63	1958
239	女	高中	5000	共产党员	很不健康	农业户口	一周数次	上过	3分	在婚	小学及以下	小学及以下	东部地区	59	1962
240	男	高中	20000	非党员	一般	农业户口	从不	没上过	5分	在婚	小学及以下	小学及以下	东部地区	66	1955
241	男	初中	4640	共产党员	健康	农业户口	每天	没上过	7分	在婚	小学及以下	小学及以下	东部地区	77	1944
242	女	高中	99998	非党员	健康	农业户口	从不	上过	5分	在婚	小学及以下	小学及以下	东部地区	33	1988
243	男	本科及以上	100000	非党员	健康	城市	一周数次	上过	8分	在婚	小学及以下	小学及以下	东部地区	66	1955
244	女	初中	55000	非党员	健康	农业户口	一月数次	上过	5分	在婚	初中	小学及以下	东部地区	50	1971
245	女	高中	48000	非党员	一般	城市	每天	上过	3分	在婚	初中	初中	东部地区	64	1957
246	女	初中	5000	非党员	健康	农业户口	一周数次	上过	5分	在婚	小学及以下	小学及以下	东部地区	42	1979
247	女	小学及以下	1200	非党员	很不健康	农业户口	从不	没上过	5分	未婚	小学及以下	小学及以下	东部地区	71	1950
248	女	小学及以下	4392	非党员	很不健康	农业户口	一周数次	没上过	5分	未婚	小学及以下	小学及以下	东部地区	67	1954
249	女	小学及以下	20000	非党员	健康	农业户口	从不	没上过	8分	在婚	小学及以下	小学及以下	东部地区	63	1958
250	女	小学及以下	20000	非党员	一般	农业户口	每天	没上过	5分	在婚	小学及以下	小学及以下	东部地区	58	1963
251	男	初中	0	非党员	很不健康	农业户口	从不	没上过	4分	在婚	小学及以下	小学及以下	东部地区	64	1957
252	女	本科及以上	33400	非党员	健康	城市	一周数次	上过	6分	在婚	高中	小学及以下	东部地区	58	1963
253	男	初中	72000	共产党员	健康	城市	每天	没上过	5分	在婚	小学及以下	小学及以下	东部地区	75	1946
254	男	初中	45000	非党员	一般	农业户口	一月数次	上过	3分	未婚	初中	小学及以下	东部地区	39	1982
255	女	小学及以下	3060	非党员	一般	农业户口	每天	没上过	5分	在婚	小学及以下	小学及以下	东部地区	70	1951
256	男	初中	60000	非党员	健康	城市	每天	上过	6分	在婚	小学及以下	小学及以下	东部地区	59	1962
257	女	本科及以上	140000	非党员	健康	城市	一周数次	上过	7分	在婚	小学及以下	小学及以下	东部地区	47	1974
258	女	初中	30000	非党员	一般	农业户口	每天	上过	4分	未婚	小学及以下	小学及以下	东部地区	46	1975
259	男	初中	20000	非党员	健康	农业户口	每天	没上过	5分	未婚	小学及以下	小学及以下	东部地区	77	1944
260	女	初中	20000	非党员	健康	农业户口	从不	上过	3分	在婚	初中	小学及以下	东部地区	49	1972
261	女	初中	30000	非党员	一般	农业户口	一周数次	上过	5分	在婚	初中	小学及以下	东部地区	42	1979
262	女	初中	0	非党员	一般	农业户口	一月数次	上过	2分	在婚	初中	小学及以下	东部地区	49	1972
263	男	小学及以下	20000	非党员	健康	农业户口	从不	上过	3分	在婚	小学及以下	小学及以下	东部地区	75	1946
264	女	小学及以下	1746	非党员	很不健康	农业户口	从不	没上过	3分	在婚	小学及以下	小学及以下	东部地区	77	1944
265	女	初中	8000	非党员	健康	农业户口	从不	没上过	6分	在婚	小学及以下	小学及以下	东部地区	71	1950
266	女	初中	60000	非党员	健康	农业户口	一年数次或更少	上过	4分	在婚	小学及以下	小学及以下	东部地区	36	1985
267	女	初中	0	非党员	健康	农业户口	从不	没上过	1分	在婚	小学及以下	小学及以下	东部地区	56	1965
268	男	初中	60000	非党员	一般	农业户口	一月数次	上过	3分	在婚	小学及以下	小学及以下	东部地区	52	1969
269	男	初中	19000	非党员	很不健康	农业户口	从不	没上过	6分	在婚	小学及以下	小学及以下	东部地区	66	1955
270	男	小学及以下	0	非党员	健康	城市	从不	上过	3分	在婚	小学及以下	小学及以下	东部地区	74	1947
271	女	高中	49000	非党员	一般	城市	一年数次或更少	上过	5分	在婚	高中	初中	东部地区	39	1982
272	女	小学及以下	0	非党员	一般	农业户口	每天	没上过	4分	在婚	小学及以下	小学及以下	东部地区	59	1962
273	男	本科及以上	78000	共产党员	很不健康	城市	每天	没上过	5分	未婚	小学及以下	小学及以下	东部地区	84	1937
274	男	本科及以上	100000	非党员	健康	农业户口	一周数次	上过	2分	未婚	初中	初中	东部地区	24	1997
275	女	初中	20000	非党员	很不健康	农业户口	每天	没上过	1分	在婚	小学及以下	小学及以下	东部地区	56	1965
276	男	小学及以下	80000	非党员	健康	农业户口	一月数次	没上过	3分	在婚	小学及以下	小学及以下	东部地区	46	1975
277	男	小学及以下	250000	非党员	健康	农业户口	每天	上过	2分	在婚	小学及以下	小学及以下	东部地区	63	1958
278	男	初中	30000	非党员	一般	农业户口	从不	上过	3分	在婚	本科及以上	初中	东部地区	48	1973
279	男	小学及以下	20000	非党员	健康	农业户口	从不	没上过	1分	未婚	小学及以下	小学及以下	东部地区	74	1947
280	女	高中	40000	非党员	一般	农业户口	从不	上过	3分	在婚	小学及以下	小学及以下	东部地区	44	1977
281	女	小学及以下	0	非党员	一般	农业户口	从不	没上过	5分	在婚	小学及以下	小学及以下	东部地区	77	1944
282	女	小学及以下	0	非党员	很不健康	农业户口	从不	没上过	1分	在婚	小学及以下	小学及以下	东部地区	80	1941
283	女	高中	200000	非党员	健康	农业户口	从不	上过	6分	在婚	小学及以下	小学及以下	东部地区	35	1986
284	女	小学及以下	3000	非党员	一般	农业户口	从不	上过	4分	在婚	小学及以下	小学及以下	东部地区	62	1959
286	男	小学及以下	120000	非党员	健康	农业户口	一年数次或更少	上过	5分	未婚	小学及以下	小学及以下	东部地区	25	1996
287	男	初中	0	非党员	一般	城市	每天	上过	5分	在婚	小学及以下	小学及以下	东部地区	47	1974
288	男	初中	10080	共产党员	一般	农业户口	每天	没上过	2分	在婚	小学及以下	小学及以下	东部地区	73	1948
289	女	高中	0	非党员	一般	农业户口	一月数次	上过	6分	在婚	初中	小学及以下	东部地区	35	1986
290	男	初中	8400	非党员	健康	农业户口	每天	没上过	8分	在婚	小学及以下	小学及以下	东部地区	66	1955
291	女	高中	70000	共产党员	一般	城市	从不	没上过	5分	在婚	小学及以下	小学及以下	东部地区	80	1941
292	女	本科及以上	120000	非党员	健康	农业户口	一年数次或更少	上过	7分	在婚	初中	小学及以下	东部地区	34	1987
293	女	本科及以上	5000	非党员	健康	农业户口	一周数次	上过	3分	未婚	高中	小学及以下	东部地区	23	1998
294	男	小学及以下	20000	非党员	一般	农业户口	从不	没上过	8分	在婚	小学及以下	小学及以下	东部地区	72	1949
295	男	高中	80000	非党员	健康	农业户口	从不	没上过	5分	在婚	小学及以下	小学及以下	东部地区	58	1963
296	女	高中	35000	非党员	健康	城市	一周数次	上过	3分	未婚	初中	小学及以下	东部地区	28	1993
297	男	小学及以下	1000	非党员	健康	农业户口	从不	没上过	1分	未婚	小学及以下	小学及以下	东部地区	56	1965
298	女	小学及以下	99999	非党员	健康	农业户口	从不	没上过	1分	未婚	小学及以下	小学及以下	东部地区	78	1943
299	男	高中	50000	非党员	健康	农业户口	一年数次或更少	上过	4分	在婚	初中	小学及以下	东部地区	34	1987
300	男	初中	30000	非党员	健康	农业户口	一周数次	上过	3分	在婚	小学及以下	小学及以下	东部地区	56	1965
302	女	小学及以下	0	非党员	很不健康	农业户口	每天	没上过	5分	未婚	小学及以下	小学及以下	东部地区	68	1953
303	女	初中	0	非党员	健康	农业户口	从不	上过	5分	在婚	高中	小学及以下	东部地区	24	1997
304	女	小学及以下	3000	非党员	很不健康	农业户口	从不	没上过	1分	未婚	小学及以下	小学及以下	东部地区	80	1941
305	女	小学及以下	0	非党员	很不健康	农业户口	从不	没上过	2分	未婚	小学及以下	小学及以下	东部地区	80	1941
306	女	初中	0	非党员	健康	农业户口	从不	上过	6分	在婚	小学及以下	小学及以下	东部地区	41	1980
307	男	高中	0	共产党员	很不健康	农业户口	一年数次或更少	没上过	5分	在婚	小学及以下	小学及以下	东部地区	64	1957
308	男	本科及以上	20000	非党员	健康	农业户口	一月数次	上过	5分	在婚	初中	初中	东部地区	29	1992
309	男	初中	40000	非党员	健康	农业户口	每天	没上过	2分	在婚	小学及以下	小学及以下	东部地区	64	1957
310	男	初中	60000	非党员	健康	农业户口	每天	上过	4分	在婚	小学及以下	小学及以下	东部地区	43	1978
311	男	高中	90000	非党员	健康	农业户口	从不	上过	3分	在婚	高中	初中	东部地区	32	1989
312	男	高中	40000	非党员	健康	城市	从不	上过	5分	在婚	高中	小学及以下	东部地区	54	1967
313	女	初中	40000	非党员	健康	农业户口	从不	不知道	2分	在婚	小学及以下	小学及以下	东部地区	59	1962
314	女	初中	0	非党员	一般	农业户口	从不	上过	3分	在婚	小学及以下	小学及以下	东部地区	47	1974
315	女	高中	0	非党员	一般	农业户口	一年数次或更少	上过	5分	在婚	小学及以下	小学及以下	东部地区	35	1986
316	男	本科及以上	100000	共产党员	健康	城市	一周数次	上过	6分	在婚	高中	高中	东部地区	41	1980
317	男	本科及以上	200000	非党员	健康	城市	每天	上过	5分	未婚	高中	本科及以上	东部地区	27	1994
318	男	初中	99999	非党员	健康	城市	一月数次	上过	6分	在婚	小学及以下	小学及以下	东部地区	52	1969
319	女	初中	20000	非党员	一般	农业户口	一年数次或更少	上过	5分	在婚	小学及以下	小学及以下	东部地区	41	1980
320	女	初中	15000	共产党员	健康	农业户口	每天	上过	6分	在婚	小学及以下	小学及以下	东部地区	68	1953
321	女	本科及以上	50000	共产党员	健康	城市	一月数次	上过	5分	在婚	初中	小学及以下	东部地区	49	1972
322	男	本科及以上	900000	非党员	健康	农业户口	一月数次	上过	2分	未婚	初中	本科及以上	东部地区	26	1995
323	男	小学及以下	2000	非党员	健康	农业户口	从不	没上过	4分	未婚	小学及以下	小学及以下	东部地区	85	1936
324	男	小学及以下	6900	共产党员	很不健康	农业户口	一月数次	没上过	3分	未婚	小学及以下	小学及以下	东部地区	69	1952
325	男	初中	12000	非党员	很不健康	农业户口	从不	没上过	10分	在婚	小学及以下	小学及以下	东部地区	59	1962
326	女	小学及以下	0	非党员	很不健康	农业户口	从不	上过	6分	在婚	初中	小学及以下	东部地区	48	1973
327	女	小学及以下	99997	非党员	一般	农业户口	从不	没上过	4分	在婚	小学及以下	小学及以下	东部地区	70	1951
328	男	初中	50000	非党员	健康	农业户口	从不	上过	2分	在婚	高中	小学及以下	东部地区	37	1984
329	女	小学及以下	1400	非党员	很不健康	农业户口	从不	没上过	4分	在婚	小学及以下	小学及以下	东部地区	70	1951
330	男	高中	30000	非党员	健康	农业户口	一月数次	上过	5分	未婚	小学及以下	初中	东部地区	26	1995
331	女	初中	30000	非党员	一般	城市	每天	上过	2分	在婚	高中	小学及以下	东部地区	63	1958
332	女	高中	50000	非党员	健康	城市	从不	上过	4分	在婚	小学及以下	小学及以下	东部地区	58	1963
333	男	本科及以上	200000	非党员	健康	农业户口	一月数次	上过	5分	在婚	初中	小学及以下	东部地区	40	1981
334	女	本科及以上	60000	非党员	健康	城市	一年数次或更少	上过	7分	在婚	本科及以上	初中	东部地区	35	1986
335	女	高中	0	非党员	健康	农业户口	一年数次或更少	上过	2分	在婚	初中	初中	东部地区	33	1988
336	男	高中	10000	非党员	健康	城市	每天	没上过	6分	未婚	小学及以下	小学及以下	东部地区	64	1957
337	女	小学及以下	0	非党员	很不健康	农业户口	从不	上过	5分	在婚	小学及以下	小学及以下	东部地区	53	1968
339	女	小学及以下	0	非党员	很不健康	农业户口	每天	没上过	3分	在婚	小学及以下	小学及以下	东部地区	68	1953
340	女	本科及以上	36000	非党员	健康	农业户口	一月数次	上过	5分	在婚	初中	初中	东部地区	24	1997
341	男	初中	10000	非党员	很不健康	农业户口	一年数次或更少	上过	4分	在婚	小学及以下	小学及以下	东部地区	58	1963
342	女	高中	99997	非党员	健康	农业户口	一月数次	上过	6分	在婚	初中	小学及以下	东部地区	25	1996
344	女	本科及以上	0	非党员	很不健康	城市	从不	上过	5分	在婚	高中	初中	东部地区	25	1996
345	女	小学及以下	30000	非党员	很不健康	农业户口	从不	没上过	1分	在婚	小学及以下	小学及以下	东部地区	53	1968
346	男	小学及以下	6200	非党员	很不健康	农业户口	从不	没上过	2分	未婚	小学及以下	小学及以下	东部地区	88	1933
347	男	高中	70000	非党员	健康	农业户口	从不	上过	4分	在婚	初中	小学及以下	东部地区	52	1969
348	女	小学及以下	80000	非党员	健康	农业户口	从不	没上过	5分	在婚	初中	小学及以下	东部地区	54	1967
349	男	本科及以上	100000	非党员	健康	农业户口	一月数次	上过	4分	在婚	初中	初中	东部地区	32	1989
350	女	高中	80000	非党员	健康	农业户口	每天	上过	4分	在婚	小学及以下	小学及以下	东部地区	32	1989
351	女	初中	8000	非党员	很不健康	农业户口	从不	没上过	3分	未婚	小学及以下	小学及以下	东部地区	74	1947
352	男	小学及以下	600	非党员	很不健康	农业户口	从不	没上过	1分	未婚	小学及以下	小学及以下	东部地区	59	1962
353	女	本科及以上	100000	非党员	健康	城市	一周数次	上过	6分	在婚	初中	小学及以下	东部地区	42	1979
354	女	初中	7440	非党员	一般	农业户口	每天	没上过	4分	在婚	小学及以下	小学及以下	东部地区	70	1951
355	男	高中	20000	非党员	健康	农业户口	从不	上过	8分	在婚	小学及以下	小学及以下	东部地区	64	1957
356	女	本科及以上	75000	非党员	健康	城市	每天	上过	2分	在婚	高中	初中	东部地区	27	1994
357	女	高中	60000	共产党员	健康	城市	每天	上过	5分	在婚	小学及以下	小学及以下	东部地区	84	1937
358	男	小学及以下	0	非党员	很不健康	农业户口	一周数次	没上过	5分	未婚	小学及以下	小学及以下	东部地区	75	1946
359	女	小学及以下	0	非党员	健康	农业户口	一年数次或更少	没上过	3分	在婚	小学及以下	小学及以下	东部地区	72	1949
360	女	小学及以下	0	非党员	健康	农业户口	每天	没上过	1分	在婚	小学及以下	小学及以下	东部地区	68	1953
361	男	初中	40000	非党员	健康	农业户口	从不	没上过	1分	在婚	初中	初中	东部地区	53	1968
363	男	小学及以下	0	非党员	一般	农业户口	从不	没上过	6分	在婚	小学及以下	小学及以下	东部地区	81	1940
364	女	初中	4000	非党员	一般	农业户口	一年数次或更少	上过	4分	在婚	小学及以下	小学及以下	东部地区	65	1956
365	男	小学及以下	250000	非党员	一般	农业户口	从不	没上过	5分	在婚	小学及以下	小学及以下	东部地区	71	1950
366	女	本科及以上	99997	共产党员	健康	城市	一周数次	上过	7分	未婚	本科及以上	本科及以上	东部地区	26	1995
367	女	本科及以上	20000	非党员	一般	农业户口	一月数次	上过	5分	在婚	小学及以下	小学及以下	东部地区	34	1987
368	女	小学及以下	99998	非党员	健康	农业户口	从不	没上过	3分	未婚	小学及以下	小学及以下	东部地区	79	1942
369	女	小学及以下	20000	非党员	一般	农业户口	从不	没上过	9分	在婚	小学及以下	小学及以下	东部地区	52	1969
370	女	小学及以下	99997	非党员	很不健康	农业户口	从不	没上过	10分	未婚	小学及以下	小学及以下	东部地区	72	1949
371	女	初中	4000	非党员	健康	农业户口	一月数次	上过	5分	在婚	初中	初中	东部地区	57	1964
372	女	小学及以下	0	非党员	一般	农业户口	从不	上过	6分	在婚	小学及以下	小学及以下	中部地区	81	1940
373	男	高中	12000	非党员	一般	城市	一周数次	上过	6分	未婚	小学及以下	小学及以下	东部地区	57	1964
374	女	小学及以下	99997	非党员	一般	城市	一周数次	没上过	4分	未婚	小学及以下	小学及以下	东部地区	68	1953
375	女	小学及以下	6200	非党员	健康	农业户口	从不	没上过	5分	在婚	小学及以下	小学及以下	东部地区	68	1953
376	女	高中	60000	非党员	健康	农业户口	每天	上过	5分	在婚	初中	初中	东部地区	32	1989
377	男	高中	80000	非党员	一般	城市	从不	上过	4分	在婚	小学及以下	小学及以下	东部地区	60	1961
378	女	本科及以上	100000	共产党员	一般	城市	一月数次	上过	5分	在婚	高中	小学及以下	中部地区	46	1975
379	女	小学及以下	0	非党员	一般	城市	从不	没上过	1分	在婚	小学及以下	小学及以下	东部地区	76	1945
381	男	本科及以上	70000	共产党员	一般	城市	一周数次	上过	7分	在婚	初中	小学及以下	东部地区	61	1960
382	男	小学及以下	5000	非党员	很不健康	农业户口	从不	没上过	6分	在婚	小学及以下	小学及以下	东部地区	68	1953
383	女	小学及以下	5000	非党员	很不健康	农业户口	从不	上过	5分	在婚	小学及以下	小学及以下	东部地区	65	1956
384	男	初中	1764	非党员	一般	农业户口	从不	没上过	9分	未婚	小学及以下	小学及以下	东部地区	82	1939
385	男	初中	50000	共产党员	健康	城市	每天	上过	8分	在婚	小学及以下	小学及以下	东部地区	71	1950
386	男	小学及以下	36000	非党员	一般	城市	每天	上过	4分	在婚	小学及以下	小学及以下	东部地区	70	1951
387	女	初中	35000	非党员	健康	农业户口	从不	上过	5分	在婚	小学及以下	小学及以下	东部地区	45	1976
388	男	高中	100000	非党员	一般	农业户口	从不	上过	3分	在婚	小学及以下	初中	东部地区	32	1989
389	女	高中	0	非党员	很不健康	城市	一周数次	上过	5分	在婚	小学及以下	小学及以下	东部地区	67	1954
390	男	高中	50000	非党员	健康	农业户口	从不	上过	5分	在婚	小学及以下	小学及以下	东部地区	63	1958
391	女	小学及以下	0	非党员	一般	农业户口	一年数次或更少	上过	6分	在婚	小学及以下	小学及以下	东部地区	43	1978
392	女	小学及以下	1000	非党员	健康	农业户口	从不	没上过	8分	未婚	小学及以下	小学及以下	东部地区	78	1943
393	男	本科及以上	90000	共产党员	健康	城市	一月数次	上过	4分	在婚	小学及以下	小学及以下	东部地区	56	1965
394	男	本科及以上	80000	非党员	健康	城市	一周数次	上过	4分	未婚	本科及以上	本科及以上	东部地区	26	1995
395	女	本科及以上	0	非党员	健康	城市	一年数次或更少	上过	6分	未婚	高中	初中	东部地区	22	1999
396	女	本科及以上	0	非党员	健康	农业户口	从不	上过	1分	未婚	本科及以上	小学及以下	东部地区	21	2000
397	女	本科及以上	0	非党员	健康	城市	一月数次	上过	6分	在婚	初中	初中	中部地区	30	1991
398	男	本科及以上	60000	非党员	一般	城市	一周数次	上过	3分	未婚	初中	初中	东部地区	24	1997
399	男	初中	40000	非党员	健康	农业户口	从不	上过	5分	在婚	小学及以下	小学及以下	东部地区	55	1966
400	女	高中	99997	非党员	健康	农业户口	一月数次	上过	3分	未婚	本科及以上	初中	东部地区	18	2003
401	男	初中	15000	非党员	很不健康	城市	从不	没上过	1分	在婚	高中	小学及以下	东部地区	71	1950
402	女	本科及以上	0	非党员	健康	城市	一月数次	上过	3分	未婚	本科及以上	本科及以上	东部地区	19	2002
403	男	小学及以下	15000	共产党员	健康	农业户口	从不	上过	2分	未婚	小学及以下	小学及以下	东部地区	35	1986
404	男	初中	60000	非党员	健康	农业户口	一周数次	上过	2分	在婚	小学及以下	小学及以下	东部地区	32	1989
405	男	初中	8000	非党员	健康	农业户口	每天	没上过	4分	在婚	小学及以下	小学及以下	东部地区	57	1964
406	女	小学及以下	20000	非党员	健康	农业户口	从不	没上过	2分	在婚	小学及以下	小学及以下	东部地区	55	1966
407	女	小学及以下	0	非党员	一般	农业户口	每天	没上过	1分	在婚	小学及以下	小学及以下	东部地区	54	1967
408	男	初中	100000	共产党员	健康	农业户口	每天	上过	5分	在婚	小学及以下	小学及以下	东部地区	49	1972
409	女	初中	50000	非党员	健康	农业户口	每天	上过	6分	在婚	小学及以下	小学及以下	东部地区	53	1968
410	男	本科及以上	99997	非党员	健康	农业户口	一月数次	上过	6分	未婚	初中	初中	东部地区	23	1998
411	女	小学及以下	1800	非党员	很不健康	农业户口	从不	没上过	1分	未婚	小学及以下	小学及以下	东部地区	91	1930
412	女	本科及以上	50000	共产党员	健康	农业户口	每天	上过	7分	在婚	初中	初中	东部地区	44	1977
413	女	初中	50000	非党员	健康	农业户口	一月数次	上过	3分	在婚	小学及以下	小学及以下	东部地区	52	1969
414	女	小学及以下	0	非党员	一般	农业户口	每天	上过	3分	在婚	高中	小学及以下	东部地区	57	1964
415	男	初中	0	非党员	健康	农业户口	从不	上过	1分	在婚	小学及以下	小学及以下	东部地区	64	1957
416	男	初中	6000	非党员	一般	农业户口	从不	上过	5分	在婚	小学及以下	小学及以下	东部地区	61	1960
417	女	小学及以下	30000	非党员	一般	城市	从不	上过	5分	在婚	小学及以下	本科及以上	中部地区	59	1962
418	女	小学及以下	0	非党员	很不健康	农业户口	从不	没上过	5分	在婚	小学及以下	小学及以下	东部地区	58	1963
419	女	小学及以下	0	非党员	很不健康	农业户口	从不	没上过	10分	在婚	小学及以下	小学及以下	东部地区	60	1961
420	女	小学及以下	0	非党员	很不健康	农业户口	从不	没上过	5分	在婚	小学及以下	小学及以下	东部地区	78	1943
421	男	本科及以上	120000	共产党员	健康	城市	每天	上过	6分	在婚	初中	小学及以下	中部地区	58	1963
422	男	高中	30000	共产党员	很不健康	农业户口	一年数次或更少	上过	3分	在婚	小学及以下	小学及以下	东部地区	61	1960
423	女	高中	0	非党员	健康	农业户口	一月数次	上过	7分	未婚	初中	初中	东部地区	19	2002
424	男	小学及以下	35000	非党员	健康	农业户口	一年数次或更少	没上过	4分	在婚	小学及以下	小学及以下	东部地区	58	1963
425	女	小学及以下	0	非党员	健康	农业户口	一周数次	上过	5分	在婚	小学及以下	小学及以下	东部地区	37	1984
426	女	初中	0	非党员	健康	农业户口	一月数次	上过	6分	在婚	初中	小学及以下	东部地区	33	1988
427	男	小学及以下	40000	共产党员	健康	城市	每天	上过	5分	在婚	小学及以下	小学及以下	东部地区	68	1953
428	女	小学及以下	0	非党员	健康	农业户口	每天	上过	1分	在婚	小学及以下	小学及以下	东部地区	54	1967
429	女	小学及以下	1000	非党员	一般	农业户口	一年数次或更少	上过	3分	在婚	小学及以下	小学及以下	东部地区	64	1957
430	男	小学及以下	2700	非党员	一般	农业户口	一月数次	没上过	5分	未婚	小学及以下	小学及以下	东部地区	88	1933
431	男	小学及以下	6000	共产党员	一般	农业户口	一年数次或更少	没上过	3分	在婚	小学及以下	小学及以下	东部地区	85	1936
432	男	高中	48000	共产党员	一般	农业户口	一月数次	上过	6分	在婚	初中	小学及以下	东部地区	55	1966
433	女	本科及以上	30000	非党员	健康	农业户口	一年数次或更少	上过	1分	在婚	初中	小学及以下	东部地区	26	1995
434	女	本科及以上	0	非党员	一般	城市	一月数次	上过	1分	在婚	初中	小学及以下	中部地区	41	1980
435	女	小学及以下	12000	非党员	健康	农业户口	一周数次	没上过	3分	在婚	小学及以下	小学及以下	东部地区	74	1947
436	女	小学及以下	2000	非党员	健康	农业户口	每天	没上过	2分	未婚	小学及以下	小学及以下	东部地区	77	1944
437	女	小学及以下	2400	非党员	健康	农业户口	一周数次	没上过	3分	在婚	小学及以下	小学及以下	东部地区	64	1957
438	男	高中	96000	共产党员	一般	农业户口	每天	没上过	4分	在婚	小学及以下	小学及以下	东部地区	78	1943
439	女	小学及以下	0	非党员	一般	农业户口	每天	没上过	1分	在婚	小学及以下	小学及以下	东部地区	64	1957
440	女	小学及以下	0	非党员	一般	农业户口	一周数次	没上过	5分	未婚	小学及以下	小学及以下	东部地区	64	1957
441	男	小学及以下	10000	共产党员	很不健康	农业户口	一年数次或更少	没上过	4分	在婚	小学及以下	小学及以下	中部地区	67	1954
442	男	小学及以下	1400	非党员	一般	农业户口	一周数次	没上过	5分	在婚	小学及以下	小学及以下	东部地区	84	1937
443	女	高中	90000	非党员	健康	农业户口	一月数次	上过	5分	在婚	初中	小学及以下	东部地区	24	1997
444	男	小学及以下	50000	非党员	一般	城市	一年数次或更少	上过	2分	在婚	初中	高中	东部地区	33	1988
445	男	初中	45000	非党员	健康	农业户口	一月数次	上过	3分	在婚	小学及以下	小学及以下	东部地区	39	1982
446	女	小学及以下	9500	非党员	很不健康	农业户口	从不	没上过	5分	在婚	小学及以下	小学及以下	东部地区	77	1944
447	女	本科及以上	6000	非党员	健康	农业户口	一周数次	上过	5分	未婚	初中	小学及以下	东部地区	24	1997
448	男	小学及以下	0	非党员	很不健康	农业户口	每天	没上过	1分	在婚	小学及以下	小学及以下	东部地区	74	1947
449	女	小学及以下	200	非党员	一般	农业户口	每天	没上过	3分	在婚	小学及以下	小学及以下	东部地区	72	1949
450	女	小学及以下	20000	非党员	一般	农业户口	每天	没上过	1分	在婚	小学及以下	小学及以下	东部地区	65	1956
451	男	初中	60000	共产党员	一般	城市	每天	上过	6分	在婚	小学及以下	小学及以下	中部地区	81	1940
452	男	高中	58884	共产党员	一般	城市	一周数次	没上过	7分	在婚	小学及以下	小学及以下	中部地区	78	1943
453	女	初中	0	非党员	健康	农业户口	一周数次	上过	5分	在婚	小学及以下	小学及以下	东部地区	32	1989
454	女	小学及以下	70000	非党员	健康	农业户口	每天	上过	5分	在婚	高中	小学及以下	东部地区	42	1979
455	女	初中	20000	非党员	健康	城市	一年数次或更少	上过	7分	在婚	小学及以下	小学及以下	东部地区	26	1995
456	男	高中	80000	共产党员	健康	城市	每天	上过	6分	在婚	初中	小学及以下	东部地区	54	1967
457	女	本科及以上	60000	共产党员	一般	城市	一周数次	上过	5分	未婚	小学及以下	小学及以下	东部地区	44	1977
458	男	小学及以下	5000	非党员	健康	农业户口	每天	没上过	4分	在婚	小学及以下	小学及以下	中部地区	74	1947
459	男	初中	50000	非党员	健康	城市	从不	上过	5分	在婚	小学及以下	小学及以下	东部地区	51	1970
460	男	高中	50000	非党员	健康	城市	从不	上过	6分	在婚	小学及以下	小学及以下	东部地区	59	1962
461	女	小学及以下	1320	非党员	很不健康	城市	每天	没上过	1分	在婚	小学及以下	小学及以下	中部地区	69	1952
462	男	初中	24000	非党员	很不健康	城市	一年数次或更少	上过	5分	在婚	小学及以下	小学及以下	中部地区	52	1969
463	男	本科及以上	5000	非党员	健康	农业户口	每天	上过	5分	未婚	高中	高中	东部地区	22	1999
464	女	初中	7000	非党员	很不健康	城市	从不	没上过	1分	在婚	小学及以下	小学及以下	中部地区	55	1966
465	男	初中	40000	共产党员	健康	城市	每天	上过	6分	在婚	小学及以下	小学及以下	东部地区	68	1953
466	女	初中	4000	非党员	很不健康	农业户口	每天	上过	4分	在婚	小学及以下	初中	东部地区	49	1972
467	男	高中	20000	非党员	健康	农业户口	从不	没上过	3分	在婚	小学及以下	小学及以下	东部地区	60	1961
468	女	小学及以下	0	非党员	健康	农业户口	从不	没上过	4分	在婚	小学及以下	小学及以下	东部地区	64	1957
469	女	小学及以下	12000	非党员	健康	农业户口	从不	没上过	2分	未婚	高中	小学及以下	东部地区	71	1950
470	男	高中	80000	共产党员	一般	城市	每天	没上过	5分	在婚	本科及以上	高中	东部地区	77	1944
471	男	初中	10000	非党员	很不健康	农业户口	每天	没上过	2分	未婚	本科及以上	小学及以下	东部地区	62	1959
472	女	初中	200000	非党员	一般	农业户口	从不	上过	4分	在婚	初中	初中	东部地区	38	1983
473	女	本科及以上	0	非党员	健康	农业户口	一周数次	上过	5分	未婚	初中	高中	东部地区	20	2001
474	男	初中	30000	非党员	一般	农业户口	从不	上过	5分	在婚	小学及以下	小学及以下	东部地区	53	1968
476	男	小学及以下	1416	非党员	很不健康	农业户口	从不	没上过	5分	在婚	小学及以下	小学及以下	东部地区	77	1944
477	女	小学及以下	0	非党员	一般	农业户口	从不	没上过	5分	未婚	小学及以下	小学及以下	东部地区	73	1948
478	女	初中	0	非党员	很不健康	农业户口	从不	没上过	5分	在婚	小学及以下	小学及以下	东部地区	64	1957
479	男	高中	12000	非党员	健康	城市	每天	上过	2分	在婚	小学及以下	小学及以下	东部地区	62	1959
480	男	高中	60000	非党员	健康	城市	一周数次	上过	5分	未婚	初中	小学及以下	东部地区	39	1982
481	男	小学及以下	0	非党员	健康	农业户口	每天	没上过	6分	在婚	小学及以下	小学及以下	东部地区	69	1952
482	女	高中	30000	非党员	一般	城市	一周数次	上过	3分	在婚	小学及以下	初中	中部地区	51	1970
483	男	初中	100000	共产党员	健康	农业户口	一月数次	上过	5分	在婚	初中	小学及以下	东部地区	45	1976
484	男	高中	4000	非党员	很不健康	农业户口	一年数次或更少	上过	1分	在婚	小学及以下	小学及以下	东部地区	57	1964
485	男	小学及以下	1400	非党员	一般	农业户口	从不	没上过	4分	未婚	小学及以下	小学及以下	东部地区	75	1946
486	女	高中	30000	非党员	一般	城市	每天	上过	5分	在婚	小学及以下	小学及以下	东部地区	43	1978
487	女	小学及以下	5000	非党员	很不健康	农业户口	从不	没上过	3分	未婚	小学及以下	小学及以下	东部地区	57	1964
488	男	小学及以下	3000	共产党员	健康	农业户口	每天	没上过	2分	在婚	小学及以下	小学及以下	东部地区	69	1952
489	女	初中	40000	非党员	健康	农业户口	从不	上过	6分	在婚	高中	小学及以下	东部地区	37	1984
490	男	本科及以上	99999	非党员	健康	城市	一周数次	上过	4分	在婚	高中	高中	东部地区	35	1986
491	女	高中	24000	非党员	很不健康	城市	每天	上过	5分	在婚	高中	小学及以下	东部地区	53	1968
492	男	初中	150000	非党员	健康	农业户口	每天	上过	7分	在婚	小学及以下	小学及以下	东部地区	52	1969
493	女	本科及以上	0	非党员	健康	农业户口	一周数次	上过	5分	未婚	高中	初中	东部地区	22	1999
494	女	初中	0	非党员	一般	农业户口	一周数次	上过	3分	在婚	初中	小学及以下	中部地区	27	1994
495	女	小学及以下	4000	非党员	很不健康	农业户口	从不	上过	5分	在婚	小学及以下	小学及以下	中部地区	56	1965
496	男	高中	24000	非党员	一般	城市	每天	上过	3分	在婚	小学及以下	小学及以下	东部地区	53	1968
497	女	本科及以上	60000	非党员	健康	城市	一年数次或更少	上过	7分	在婚	初中	小学及以下	东部地区	42	1979
498	女	小学及以下	24000	非党员	健康	城市	从不	没上过	7分	未婚	小学及以下	小学及以下	中部地区	79	1942
499	女	初中	40000	非党员	健康	农业户口	从不	上过	3分	在婚	小学及以下	小学及以下	东部地区	42	1979
500	女	初中	8000	非党员	很不健康	城市	每天	上过	5分	在婚	初中	初中	东部地区	51	1970
501	女	本科及以上	0	非党员	健康	农业户口	一月数次	上过	7分	未婚	高中	高中	东部地区	18	2003
502	女	高中	36000	非党员	一般	城市	每天	上过	5分	在婚	小学及以下	小学及以下	东部地区	52	1969
503	男	初中	20000	共产党员	健康	农业户口	一周数次	上过	4分	在婚	小学及以下	小学及以下	东部地区	70	1951
504	女	小学及以下	2500	非党员	健康	农业户口	每天	没上过	3分	在婚	小学及以下	小学及以下	中部地区	69	1952
505	女	小学及以下	20000	非党员	健康	城市	一月数次	上过	6分	在婚	小学及以下	小学及以下	东部地区	58	1963
506	女	初中	99999	非党员	健康	农业户口	每天	没上过	5分	在婚	小学及以下	小学及以下	东部地区	54	1967
507	女	初中	1200	非党员	一般	城市	每天	没上过	8分	在婚	小学及以下	小学及以下	东部地区	73	1948
508	男	初中	25000	非党员	一般	城市	一月数次	上过	4分	在婚	初中	初中	中部地区	37	1984
509	女	小学及以下	0	非党员	健康	农业户口	从不	没上过	4分	未婚	小学及以下	小学及以下	东部地区	82	1939
510	女	初中	99997	非党员	健康	农业户口	每天	上过	5分	在婚	初中	小学及以下	东部地区	31	1990
511	女	初中	0	非党员	健康	城市	从不	上过	4分	在婚	初中	初中	东部地区	43	1978
512	男	高中	200000	非党员	健康	城市	每天	上过	8分	在婚	小学及以下	小学及以下	东部地区	34	1987
513	男	初中	10000	非党员	健康	农业户口	从不	没上过	3分	未婚	小学及以下	小学及以下	东部地区	61	1960
514	男	本科及以上	100000	非党员	健康	农业户口	每天	上过	1分	未婚	初中	小学及以下	东部地区	48	1973
515	男	高中	0	非党员	很不健康	农业户口	从不	没上过	3分	在婚	小学及以下	小学及以下	东部地区	62	1959
516	女	本科及以上	100000	非党员	很不健康	城市	一年数次或更少	没上过	8分	未婚	小学及以下	小学及以下	东部地区	85	1936
517	女	初中	99997	非党员	健康	农业户口	从不	没上过	5分	在婚	高中	小学及以下	东部地区	56	1965
518	男	小学及以下	9000	非党员	一般	农业户口	从不	没上过	3分	在婚	小学及以下	小学及以下	中部地区	66	1955
519	男	本科及以上	70000	非党员	健康	城市	一周数次	上过	5分	未婚	本科及以上	高中	东部地区	26	1995
520	男	高中	120000	共产党员	一般	城市	从不	上过	5分	在婚	小学及以下	小学及以下	东部地区	84	1937
521	男	小学及以下	7000	非党员	很不健康	农业户口	从不	没上过	2分	未婚	高中	小学及以下	中部地区	68	1953
522	女	小学及以下	40000	非党员	健康	农业户口	一周数次	没上过	4分	在婚	小学及以下	小学及以下	东部地区	83	1938
523	女	初中	50000	非党员	健康	城市	从不	上过	5分	在婚	小学及以下	小学及以下	东部地区	58	1963
524	女	初中	50000	非党员	一般	农业户口	一年数次或更少	没上过	2分	未婚	小学及以下	小学及以下	东部地区	51	1970
525	女	初中	0	非党员	健康	城市	从不	上过	4分	在婚	小学及以下	小学及以下	东部地区	46	1975
526	男	小学及以下	20000	非党员	健康	农业户口	一年数次或更少	上过	5分	在婚	小学及以下	小学及以下	东部地区	61	1960
527	男	本科及以上	72000	共产党员	健康	农业户口	一周数次	上过	4分	在婚	初中	初中	东部地区	29	1992
528	男	本科及以上	90000	非党员	健康	城市	一年数次或更少	上过	5分	在婚	小学及以下	小学及以下	东部地区	64	1957
529	女	初中	0	非党员	健康	城市	从不	没上过	5分	未婚	小学及以下	小学及以下	东部地区	68	1953
530	男	小学及以下	0	共产党员	很不健康	农业户口	从不	没上过	7分	在婚	小学及以下	小学及以下	东部地区	81	1940
531	女	小学及以下	0	非党员	一般	城市	每天	没上过	5分	未婚	小学及以下	小学及以下	东部地区	71	1950
532	男	初中	20000	非党员	一般	农业户口	从不	没上过	4分	在婚	小学及以下	小学及以下	东部地区	56	1965
533	男	本科及以上	120000	非党员	健康	城市	一年数次或更少	上过	3分	在婚	初中	初中	东部地区	32	1989
534	男	初中	60000	共产党员	很不健康	城市	每天	上过	6分	在婚	小学及以下	小学及以下	东部地区	79	1942
535	男	初中	50000	非党员	很不健康	农业户口	从不	上过	3分	在婚	小学及以下	小学及以下	中部地区	70	1951
536	男	本科及以上	30000	非党员	很不健康	城市	一年数次或更少	上过	3分	在婚	本科及以上	初中	东部地区	56	1965
537	女	初中	30000	非党员	健康	农业户口	从不	上过	1分	在婚	小学及以下	小学及以下	中部地区	43	1978
538	男	高中	50000	非党员	很不健康	农业户口	一周数次	上过	6分	未婚	初中	小学及以下	东部地区	21	2000
539	男	高中	67200	共产党员	很不健康	城市	从不	没上过	5分	未婚	小学及以下	小学及以下	东部地区	94	1927
540	女	初中	2000	非党员	健康	农业户口	从不	上过	1分	在婚	初中	小学及以下	中部地区	62	1959
541	男	小学及以下	99999	非党员	健康	农业户口	从不	上过	4分	在婚	小学及以下	小学及以下	东部地区	64	1957
543	女	初中	36000	非党员	一般	农业户口	从不	上过	4分	在婚	小学及以下	小学及以下	东部地区	34	1987
544	男	初中	24770	非党员	健康	农业户口	从不	没上过	5分	在婚	小学及以下	小学及以下	东部地区	77	1944
545	男	小学及以下	20000	非党员	健康	农业户口	每天	上过	5分	在婚	小学及以下	小学及以下	东部地区	60	1961
546	女	小学及以下	3500	非党员	健康	农业户口	每天	没上过	4分	未婚	小学及以下	小学及以下	东部地区	81	1940
547	男	高中	0	非党员	健康	农业户口	每天	上过	4分	未婚	初中	小学及以下	东部地区	49	1972
548	女	本科及以上	99997	非党员	健康	农业户口	从不	上过	3分	未婚	初中	小学及以下	中部地区	23	1998
549	男	高中	45000	共产党员	一般	城市	一月数次	没上过	5分	在婚	小学及以下	小学及以下	中部地区	79	1942
550	男	小学及以下	1200	非党员	一般	农业户口	每天	没上过	4分	未婚	小学及以下	小学及以下	中部地区	70	1951
551	女	小学及以下	0	非党员	很不健康	农业户口	从不	没上过	4分	在婚	小学及以下	小学及以下	中部地区	71	1950
552	男	小学及以下	1500	非党员	很不健康	农业户口	从不	没上过	5分	在婚	小学及以下	小学及以下	中部地区	64	1957
553	女	小学及以下	30000	非党员	健康	农业户口	从不	上过	5分	在婚	小学及以下	小学及以下	中部地区	40	1981
554	女	初中	0	非党员	健康	农业户口	从不	上过	5分	在婚	初中	小学及以下	中部地区	29	1992
555	女	小学及以下	4000	非党员	很不健康	农业户口	一年数次或更少	上过	5分	在婚	小学及以下	小学及以下	中部地区	45	1976
556	女	小学及以下	2000	非党员	健康	农业户口	每天	没上过	10分	在婚	小学及以下	小学及以下	中部地区	73	1948
557	女	小学及以下	0	非党员	健康	农业户口	从不	上过	4分	在婚	小学及以下	小学及以下	中部地区	36	1985
558	女	小学及以下	0	非党员	一般	农业户口	一周数次	上过	6分	未婚	小学及以下	小学及以下	东部地区	84	1937
559	男	初中	130000	非党员	健康	农业户口	每天	上过	5分	在婚	初中	初中	东部地区	30	1991
560	男	小学及以下	0	非党员	一般	农业户口	从不	没上过	2分	在婚	小学及以下	小学及以下	东部地区	68	1953
561	女	本科及以上	10000	非党员	健康	城市	一周数次	上过	3分	未婚	小学及以下	初中	东部地区	27	1994
562	女	初中	10000	非党员	一般	城市	一周数次	上过	1分	在婚	小学及以下	小学及以下	东部地区	50	1971
563	女	小学及以下	12000	非党员	健康	农业户口	一周数次	上过	8分	未婚	小学及以下	小学及以下	东部地区	72	1949
564	女	小学及以下	99997	非党员	很不健康	农业户口	一周数次	上过	7分	在婚	小学及以下	小学及以下	东部地区	64	1957
565	女	初中	99997	非党员	健康	农业户口	每天	上过	1分	在婚	小学及以下	小学及以下	东部地区	57	1964
566	男	小学及以下	100000	非党员	健康	农业户口	从不	上过	7分	在婚	小学及以下	小学及以下	东部地区	50	1971
567	女	初中	10000	共产党员	健康	农业户口	一年数次或更少	上过	5分	在婚	小学及以下	小学及以下	东部地区	45	1976
568	女	初中	4000	非党员	一般	城市	一月数次	上过	5分	在婚	小学及以下	小学及以下	东部地区	71	1950
569	女	初中	36000	非党员	健康	农业户口	从不	上过	4分	未婚	小学及以下	小学及以下	东部地区	22	1999
570	男	初中	9600	非党员	很不健康	城市	一周数次	没上过	1分	在婚	小学及以下	小学及以下	东部地区	72	1949
571	女	小学及以下	50000	非党员	一般	城市	从不	没上过	1分	在婚	小学及以下	小学及以下	东部地区	81	1940
572	男	本科及以上	100000	共产党员	健康	城市	一周数次	上过	3分	在婚	高中	小学及以下	东部地区	31	1990
573	女	小学及以下	24000	非党员	一般	农业户口	一年数次或更少	没上过	5分	在婚	小学及以下	小学及以下	东部地区	61	1960
574	女	小学及以下	3500	非党员	很不健康	农业户口	每天	没上过	5分	在婚	小学及以下	小学及以下	中部地区	57	1964
575	女	高中	40000	非党员	一般	城市	每天	上过	1分	未婚	小学及以下	小学及以下	东部地区	69	1952
576	男	小学及以下	24000	非党员	健康	农业户口	每天	没上过	6分	在婚	小学及以下	小学及以下	中部地区	71	1950
577	男	初中	6200	非党员	一般	农业户口	一周数次	上过	6分	在婚	小学及以下	小学及以下	中部地区	69	1952
578	女	初中	6000	非党员	一般	农业户口	从不	没上过	8分	在婚	小学及以下	小学及以下	中部地区	64	1957
579	男	高中	84000	共产党员	健康	城市	一周数次	没上过	5分	未婚	小学及以下	小学及以下	东部地区	86	1935
580	男	高中	24000	非党员	健康	城市	每天	没上过	5分	未婚	小学及以下	小学及以下	东部地区	60	1961
581	男	本科及以上	100000	非党员	健康	农业户口	一年数次或更少	上过	5分	在婚	高中	高中	东部地区	31	1990
582	男	本科及以上	99997	非党员	健康	农业户口	每天	上过	1分	未婚	小学及以下	小学及以下	东部地区	18	2003
583	男	初中	120000	非党员	健康	农业户口	从不	上过	10分	未婚	高中	小学及以下	中部地区	39	1982
584	女	小学及以下	1300	非党员	很不健康	农业户口	从不	没上过	5分	在婚	小学及以下	小学及以下	中部地区	70	1951
585	男	小学及以下	10000	非党员	健康	农业户口	一年数次或更少	上过	5分	在婚	小学及以下	小学及以下	东部地区	60	1961
586	女	高中	0	非党员	健康	农业户口	每天	上过	4分	未婚	初中	初中	东部地区	18	2003
587	女	小学及以下	4000	非党员	健康	农业户口	一年数次或更少	没上过	3分	在婚	小学及以下	小学及以下	东部地区	66	1955
588	女	小学及以下	0	非党员	一般	农业户口	一年数次或更少	上过	5分	在婚	小学及以下	小学及以下	东部地区	52	1969
589	男	本科及以上	100000	非党员	一般	城市	从不	上过	1分	在婚	高中	高中	东部地区	26	1995
590	男	高中	10000	非党员	一般	农业户口	从不	没上过	4分	在婚	小学及以下	小学及以下	东部地区	63	1958
591	男	本科及以上	100000	非党员	一般	城市	一周数次	上过	5分	在婚	本科及以上	高中	东部地区	40	1981
592	男	小学及以下	10000	非党员	健康	城市	从不	上过	4分	未婚	小学及以下	小学及以下	东部地区	67	1954
593	男	高中	50000	非党员	一般	城市	每天	没上过	8分	未婚	小学及以下	小学及以下	东部地区	81	1940
594	男	初中	0	非党员	一般	城市	从不	上过	3分	在婚	小学及以下	小学及以下	东部地区	40	1981
595	男	初中	40000	非党员	健康	城市	从不	上过	3分	未婚	小学及以下	小学及以下	东部地区	57	1964
596	女	小学及以下	30000	非党员	健康	农业户口	每天	没上过	2分	在婚	小学及以下	小学及以下	东部地区	85	1936
597	女	初中	0	非党员	健康	农业户口	一周数次	没上过	5分	在婚	初中	小学及以下	中部地区	33	1988
598	女	本科及以上	30000	非党员	健康	农业户口	一年数次或更少	上过	4分	未婚	小学及以下	小学及以下	中部地区	26	1995
599	女	小学及以下	20000	非党员	健康	农业户口	从不	上过	10分	在婚	小学及以下	小学及以下	中部地区	51	1970
600	男	小学及以下	5000	非党员	很不健康	农业户口	从不	没上过	3分	在婚	小学及以下	小学及以下	中部地区	91	1930
601	男	小学及以下	12400	非党员	一般	农业户口	从不	上过	2分	未婚	小学及以下	小学及以下	中部地区	44	1977
602	男	初中	800	非党员	一般	农业户口	每天	没上过	1分	在婚	本科及以上	小学及以下	中部地区	64	1957
603	男	本科及以上	30000	非党员	一般	农业户口	从不	上过	2分	在婚	小学及以下	小学及以下	东部地区	48	1973
605	男	初中	0	共产党员	很不健康	农业户口	一周数次	没上过	6分	未婚	小学及以下	小学及以下	东部地区	67	1954
606	女	小学及以下	1200	非党员	一般	城市	从不	没上过	3分	未婚	小学及以下	小学及以下	东部地区	92	1929
607	女	初中	0	非党员	健康	农业户口	一周数次	上过	3分	在婚	小学及以下	小学及以下	中部地区	57	1964
608	男	小学及以下	12000	非党员	一般	农业户口	从不	没上过	1分	在婚	小学及以下	小学及以下	中部地区	68	1953
609	女	小学及以下	20000	非党员	一般	农业户口	从不	没上过	6分	在婚	小学及以下	小学及以下	东部地区	43	1978
610	女	小学及以下	3600	非党员	很不健康	农业户口	从不	没上过	5分	未婚	小学及以下	小学及以下	中部地区	76	1945
611	女	小学及以下	900000	非党员	健康	农业户口	从不	没上过	3分	在婚	小学及以下	小学及以下	东部地区	68	1953
612	女	小学及以下	99998	共产党员	一般	农业户口	每天	上过	5分	在婚	小学及以下	小学及以下	东部地区	59	1962
613	女	小学及以下	1200	非党员	很不健康	农业户口	每天	没上过	7分	在婚	小学及以下	小学及以下	东部地区	73	1948
614	女	初中	0	非党员	健康	农业户口	从不	没上过	3分	在婚	小学及以下	小学及以下	东部地区	59	1962
615	男	初中	30000	非党员	健康	农业户口	一月数次	上过	5分	未婚	初中	小学及以下	中部地区	25	1996
616	男	小学及以下	0	共产党员	健康	农业户口	每天	没上过	8分	在婚	小学及以下	小学及以下	东部地区	75	1946
617	女	初中	0	非党员	健康	农业户口	从不	上过	3分	在婚	小学及以下	小学及以下	东部地区	44	1977
618	男	高中	99997	非党员	一般	农业户口	一年数次或更少	没上过	5分	未婚	小学及以下	小学及以下	东部地区	64	1957
619	男	初中	40000	非党员	一般	城市	从不	上过	1分	在婚	小学及以下	小学及以下	东部地区	55	1966
620	女	初中	50000	非党员	健康	农业户口	从不	上过	1分	未婚	小学及以下	小学及以下	东部地区	21	2000
621	女	初中	40000	非党员	一般	城市	从不	上过	5分	在婚	小学及以下	小学及以下	东部地区	48	1973
622	男	本科及以上	500000	共产党员	很不健康	城市	一月数次	上过	6分	未婚	高中	高中	东部地区	35	1986
623	女	高中	45000	非党员	一般	城市	每天	上过	5分	未婚	小学及以下	小学及以下	东部地区	60	1961
624	男	高中	50000	共产党员	一般	城市	每天	上过	5分	在婚	本科及以上	小学及以下	东部地区	62	1959
625	男	高中	50000	共产党员	一般	城市	一年数次或更少	上过	5分	在婚	初中	初中	东部地区	58	1963
626	女	初中	40000	非党员	一般	农业户口	从不	上过	2分	在婚	初中	小学及以下	东部地区	39	1982
627	男	高中	100000	共产党员	健康	城市	一月数次	上过	6分	未婚	小学及以下	小学及以下	东部地区	58	1963
628	男	本科及以上	99997	非党员	健康	城市	一周数次	上过	5分	未婚	本科及以上	高中	东部地区	23	1998
629	女	初中	30000	非党员	一般	农业户口	每天	上过	1分	在婚	小学及以下	小学及以下	东部地区	52	1969
630	男	高中	20000	非党员	一般	城市	一年数次或更少	上过	5分	在婚	小学及以下	小学及以下	东部地区	65	1956
631	女	初中	0	非党员	很不健康	农业户口	每天	上过	1分	在婚	初中	小学及以下	东部地区	44	1977
632	女	本科及以上	20000	非党员	一般	农业户口	一月数次	上过	3分	在婚	小学及以下	初中	东部地区	34	1987
633	男	高中	108000	非党员	健康	城市	从不	上过	1分	在婚	高中	小学及以下	东部地区	41	1980
634	男	初中	40000	非党员	健康	城市	从不	上过	3分	在婚	小学及以下	初中	东部地区	34	1987
635	女	小学及以下	0	非党员	很不健康	农业户口	从不	上过	2分	未婚	小学及以下	小学及以下	东部地区	65	1956
636	女	初中	1200	非党员	很不健康	城市	从不	没上过	1分	在婚	小学及以下	小学及以下	东部地区	71	1950
637	男	初中	35000	非党员	很不健康	农业户口	每天	上过	5分	在婚	小学及以下	小学及以下	中部地区	64	1957
638	女	初中	1416	非党员	很不健康	城市	每天	没上过	5分	在婚	小学及以下	小学及以下	东部地区	65	1956
639	男	初中	38400	共产党员	健康	城市	每天	上过	6分	未婚	小学及以下	小学及以下	东部地区	81	1940
640	男	小学及以下	2400	非党员	健康	农业户口	每天	上过	2分	在婚	小学及以下	小学及以下	东部地区	66	1955
641	男	初中	99998	非党员	健康	农业户口	一月数次	上过	5分	在婚	初中	小学及以下	东部地区	35	1986
642	男	本科及以上	80000	共产党员	健康	城市	一年数次或更少	上过	6分	在婚	小学及以下	小学及以下	东部地区	48	1973
643	男	初中	50000	非党员	健康	城市	每天	上过	5分	在婚	小学及以下	小学及以下	东部地区	58	1963
644	男	初中	0	非党员	健康	农业户口	从不	上过	5分	在婚	小学及以下	小学及以下	东部地区	56	1965
645	男	小学及以下	30000	非党员	很不健康	农业户口	从不	没上过	4分	在婚	小学及以下	小学及以下	东部地区	64	1957
646	女	初中	99999	非党员	一般	城市	一周数次	没上过	3分	在婚	小学及以下	小学及以下	东部地区	68	1953
647	女	本科及以上	110000	非党员	一般	城市	一周数次	上过	5分	在婚	本科及以上	高中	东部地区	51	1970
648	男	小学及以下	35000	非党员	一般	农业户口	每天	没上过	5分	在婚	小学及以下	小学及以下	东部地区	54	1967
649	男	高中	0	共产党员	健康	农业户口	从不	没上过	5分	在婚	小学及以下	小学及以下	东部地区	73	1948
650	女	本科及以上	0	非党员	一般	农业户口	每天	上过	4分	在婚	小学及以下	初中	东部地区	34	1987
651	男	小学及以下	19200	非党员	一般	城市	一周数次	没上过	4分	在婚	小学及以下	小学及以下	东部地区	68	1953
652	女	高中	600000	非党员	健康	城市	一周数次	上过	6分	在婚	初中	初中	东部地区	46	1975
653	男	初中	40000	非党员	健康	城市	一月数次	上过	5分	未婚	小学及以下	小学及以下	东部地区	36	1985
654	女	本科及以上	10000	非党员	健康	城市	每天	上过	4分	未婚	高中	本科及以上	东部地区	25	1996
655	女	初中	3000	非党员	很不健康	农业户口	一周数次	上过	7分	在婚	小学及以下	小学及以下	中部地区	59	1962
656	女	初中	0	非党员	健康	农业户口	每天	上过	5分	在婚	高中	初中	东部地区	32	1989
657	女	初中	20000	非党员	健康	城市	从不	上过	4分	在婚	小学及以下	小学及以下	东部地区	46	1975
658	女	小学及以下	10000	非党员	健康	农业户口	从不	上过	1分	在婚	小学及以下	小学及以下	东部地区	52	1969
659	女	初中	18000	非党员	一般	农业户口	每天	上过	2分	未婚	小学及以下	初中	东部地区	64	1957
660	男	小学及以下	10000	非党员	健康	农业户口	每天	没上过	5分	在婚	小学及以下	小学及以下	东部地区	69	1952
661	女	高中	30000	非党员	一般	城市	每天	上过	5分	在婚	初中	小学及以下	东部地区	56	1965
662	男	小学及以下	30000	非党员	很不健康	农业户口	从不	没上过	5分	在婚	小学及以下	小学及以下	东部地区	55	1966
663	男	初中	100000	非党员	健康	城市	每天	上过	5分	在婚	小学及以下	小学及以下	东部地区	33	1988
664	女	高中	24000	非党员	健康	农业户口	每天	上过	3分	在婚	小学及以下	小学及以下	东部地区	35	1986
665	男	小学及以下	36000	非党员	健康	农业户口	每天	没上过	2分	在婚	小学及以下	小学及以下	东部地区	67	1954
666	女	小学及以下	0	非党员	健康	农业户口	从不	没上过	3分	在婚	小学及以下	小学及以下	东部地区	69	1952
667	男	初中	10000	非党员	健康	农业户口	每天	没上过	8分	在婚	小学及以下	小学及以下	中部地区	70	1951
668	女	小学及以下	0	非党员	很不健康	农业户口	从不	没上过	1分	在婚	小学及以下	小学及以下	中部地区	59	1962
669	女	小学及以下	10000	非党员	很不健康	农业户口	一周数次	上过	1分	在婚	小学及以下	小学及以下	中部地区	39	1982
670	女	初中	50000	非党员	一般	农业户口	从不	上过	3分	在婚	小学及以下	小学及以下	中部地区	40	1981
671	女	初中	10000	非党员	一般	农业户口	每天	上过	1分	在婚	小学及以下	小学及以下	中部地区	44	1977
672	男	本科及以上	50000	共产党员	健康	城市	一月数次	上过	5分	在婚	小学及以下	小学及以下	东部地区	46	1975
673	女	初中	60000	非党员	健康	城市	一年数次或更少	没上过	7分	未婚	小学及以下	小学及以下	东部地区	90	1931
674	男	高中	10000	非党员	很不健康	农业户口	一周数次	没上过	2分	在婚	小学及以下	小学及以下	中部地区	70	1951
675	男	初中	30000	非党员	一般	农业户口	一年数次或更少	上过	5分	在婚	小学及以下	小学及以下	中部地区	55	1966
676	男	高中	20000	共产党员	一般	城市	从不	上过	3分	在婚	小学及以下	小学及以下	中部地区	59	1962
677	男	高中	3000	非党员	很不健康	农业户口	从不	没上过	2分	在婚	小学及以下	小学及以下	中部地区	71	1950
678	男	小学及以下	2000	非党员	很不健康	农业户口	从不	没上过	4分	在婚	小学及以下	小学及以下	中部地区	65	1956
679	女	小学及以下	99997	非党员	一般	农业户口	每天	没上过	4分	在婚	小学及以下	小学及以下	中部地区	58	1963
680	女	小学及以下	2000	非党员	很不健康	农业户口	从不	上过	4分	未婚	小学及以下	小学及以下	中部地区	67	1954
681	男	小学及以下	0	非党员	很不健康	农业户口	每天	没上过	3分	在婚	小学及以下	小学及以下	中部地区	66	1955
682	女	初中	15000	非党员	健康	农业户口	每天	上过	3分	在婚	小学及以下	小学及以下	中部地区	45	1976
683	女	小学及以下	1000	非党员	一般	农业户口	从不	没上过	4分	未婚	小学及以下	小学及以下	中部地区	73	1948
685	男	小学及以下	18000	非党员	一般	农业户口	一月数次	没上过	5分	在婚	小学及以下	小学及以下	中部地区	73	1948
686	男	初中	20000	非党员	健康	农业户口	从不	上过	4分	在婚	小学及以下	小学及以下	中部地区	58	1963
687	女	小学及以下	0	非党员	很不健康	农业户口	从不	没上过	2分	在婚	小学及以下	小学及以下	东部地区	68	1953
688	男	初中	30000	非党员	一般	农业户口	从不	上过	4分	在婚	小学及以下	小学及以下	中部地区	53	1968
689	女	本科及以上	300000	非党员	健康	农业户口	一年数次或更少	上过	6分	在婚	小学及以下	小学及以下	东部地区	41	1980
690	男	本科及以上	0	非党员	健康	城市	一月数次	上过	4分	未婚	本科及以上	高中	东部地区	21	2000
691	女	初中	0	非党员	一般	农业户口	一周数次	上过	6分	在婚	小学及以下	初中	东部地区	39	1982
692	女	高中	0	非党员	健康	农业户口	每天	上过	8分	未婚	初中	初中	东部地区	21	2000
693	女	高中	50000	非党员	很不健康	城市	每天	上过	6分	在婚	初中	初中	东部地区	40	1981
694	女	高中	99997	非党员	健康	城市	一月数次	上过	4分	未婚	高中	初中	东部地区	19	2002
695	女	小学及以下	0	非党员	一般	农业户口	每天	没上过	5分	在婚	小学及以下	小学及以下	东部地区	62	1959
696	男	初中	99999	非党员	一般	农业户口	每天	上过	3分	在婚	小学及以下	小学及以下	东部地区	41	1980
697	男	高中	50000	非党员	一般	城市	一年数次或更少	上过	2分	在婚	小学及以下	小学及以下	东部地区	51	1970
698	男	本科及以上	150000	共产党员	健康	城市	每天	上过	8分	在婚	小学及以下	小学及以下	东部地区	64	1957
699	女	高中	0	非党员	健康	农业户口	一周数次	上过	6分	在婚	小学及以下	小学及以下	东部地区	35	1986
700	女	小学及以下	0	非党员	健康	农业户口	一周数次	没上过	5分	未婚	小学及以下	小学及以下	东部地区	80	1941
701	男	小学及以下	0	非党员	很不健康	城市	每天	没上过	1分	在婚	小学及以下	小学及以下	东部地区	68	1953
702	女	小学及以下	20000	非党员	一般	农业户口	从不	没上过	5分	在婚	小学及以下	小学及以下	东部地区	50	1971
703	女	小学及以下	24000	非党员	健康	农业户口	从不	没上过	1分	未婚	小学及以下	小学及以下	东部地区	82	1939
704	男	小学及以下	42000	非党员	一般	农业户口	一月数次	没上过	5分	在婚	小学及以下	小学及以下	东部地区	84	1937
705	女	初中	50000	非党员	一般	农业户口	一周数次	上过	4分	在婚	小学及以下	小学及以下	东部地区	47	1974
706	男	高中	70000	共产党员	健康	城市	每天	上过	5分	未婚	小学及以下	高中	东部地区	74	1947
707	女	高中	11000	共产党员	健康	城市	每天	上过	1分	在婚	小学及以下	小学及以下	东部地区	60	1961
708	女	小学及以下	1000	非党员	很不健康	农业户口	从不	没上过	1分	未婚	小学及以下	小学及以下	东部地区	72	1949
709	女	初中	5000	非党员	健康	农业户口	从不	上过	2分	在婚	小学及以下	小学及以下	中部地区	57	1964
710	男	本科及以上	0	非党员	一般	城市	一周数次	上过	1分	未婚	小学及以下	小学及以下	中部地区	46	1975
711	女	小学及以下	0	非党员	一般	农业户口	从不	上过	2分	在婚	初中	小学及以下	中部地区	32	1989
712	男	小学及以下	26000	非党员	健康	农业户口	从不	上过	2分	在婚	小学及以下	小学及以下	中部地区	37	1984
713	女	小学及以下	0	非党员	一般	农业户口	从不	上过	5分	在婚	小学及以下	小学及以下	东部地区	52	1969
714	女	初中	10000	非党员	健康	农业户口	每天	上过	5分	在婚	小学及以下	小学及以下	东部地区	53	1968
715	男	小学及以下	4800	非党员	健康	农业户口	一周数次	没上过	1分	未婚	小学及以下	小学及以下	中部地区	58	1963
716	女	小学及以下	0	非党员	很不健康	农业户口	从不	没上过	2分	在婚	小学及以下	小学及以下	东部地区	63	1958
717	女	初中	20000	非党员	健康	农业户口	一年数次或更少	上过	8分	在婚	小学及以下	小学及以下	东部地区	43	1978
718	女	高中	13000	非党员	健康	农业户口	从不	上过	5分	在婚	小学及以下	小学及以下	东部地区	61	1960
719	女	本科及以上	70000	非党员	一般	农业户口	每天	上过	7分	在婚	初中	初中	东部地区	34	1987
720	男	初中	10000	非党员	健康	农业户口	一月数次	没上过	6分	在婚	小学及以下	小学及以下	中部地区	68	1953
725	男	初中	40000	非党员	很不健康	农业户口	从不	上过	4分	在婚	小学及以下	小学及以下	东部地区	36	1985
726	男	小学及以下	21400	非党员	一般	农业户口	从不	上过	5分	在婚	小学及以下	小学及以下	中部地区	44	1977
727	男	初中	140000	非党员	健康	农业户口	每天	上过	1分	在婚	高中	初中	东部地区	34	1987
728	女	小学及以下	0	非党员	很不健康	农业户口	从不	没上过	5分	在婚	小学及以下	小学及以下	东部地区	70	1951
729	男	小学及以下	4000	非党员	很不健康	农业户口	从不	上过	2分	在婚	初中	小学及以下	中部地区	51	1970
730	男	小学及以下	21560	非党员	很不健康	农业户口	每天	没上过	2分	在婚	小学及以下	小学及以下	中部地区	71	1950
731	女	初中	5000	非党员	健康	农业户口	从不	上过	5分	在婚	小学及以下	小学及以下	中部地区	57	1964
732	男	小学及以下	3800	非党员	很不健康	农业户口	从不	没上过	5分	在婚	小学及以下	小学及以下	中部地区	78	1943
733	男	小学及以下	10000	非党员	一般	农业户口	从不	没上过	5分	在婚	小学及以下	小学及以下	中部地区	72	1949
734	男	初中	6000	非党员	健康	农业户口	从不	上过	2分	在婚	高中	高中	中部地区	57	1964
735	男	小学及以下	11000	非党员	很不健康	农业户口	从不	上过	5分	在婚	小学及以下	小学及以下	中部地区	66	1955
736	女	小学及以下	7000	非党员	一般	农业户口	每天	上过	5分	在婚	小学及以下	小学及以下	中部地区	66	1955
737	女	初中	16000	非党员	一般	农业户口	从不	上过	10分	在婚	小学及以下	小学及以下	中部地区	66	1955
738	女	小学及以下	3000	非党员	健康	农业户口	从不	没上过	1分	在婚	高中	小学及以下	中部地区	53	1968
739	女	小学及以下	50000	非党员	很不健康	农业户口	一周数次	没上过	1分	在婚	小学及以下	小学及以下	中部地区	53	1968
740	男	本科及以上	60000	共产党员	一般	城市	每天	上过	5分	在婚	初中	小学及以下	中部地区	54	1967
741	女	本科及以上	20000	非党员	健康	农业户口	一年数次或更少	上过	5分	在婚	小学及以下	高中	东部地区	31	1990
742	男	小学及以下	20000	非党员	健康	农业户口	从不	没上过	5分	在婚	小学及以下	小学及以下	中部地区	73	1948
743	男	初中	30000	非党员	一般	农业户口	一年数次或更少	没上过	4分	在婚	小学及以下	小学及以下	中部地区	49	1972
745	男	高中	5108	非党员	一般	农业户口	每天	没上过	5分	在婚	小学及以下	小学及以下	东部地区	76	1945
746	女	初中	0	非党员	健康	农业户口	从不	上过	5分	在婚	小学及以下	小学及以下	东部地区	52	1969
747	男	初中	20000	非党员	一般	农业户口	从不	没上过	8分	在婚	小学及以下	小学及以下	中部地区	57	1964
748	女	初中	0	非党员	健康	农业户口	从不	没上过	1分	在婚	小学及以下	小学及以下	东部地区	70	1951
749	女	初中	0	非党员	一般	农业户口	从不	上过	5分	在婚	小学及以下	小学及以下	东部地区	52	1969
750	男	小学及以下	39000	非党员	健康	农业户口	从不	没上过	4分	在婚	小学及以下	小学及以下	中部地区	54	1967
751	男	初中	30000	非党员	一般	城市	每天	上过	5分	在婚	小学及以下	小学及以下	东部地区	56	1965
752	男	初中	40000	非党员	健康	农业户口	一年数次或更少	上过	5分	在婚	小学及以下	初中	东部地区	33	1988
753	男	初中	70000	共产党员	健康	城市	一年数次或更少	上过	5分	在婚	高中	小学及以下	东部地区	68	1953
754	女	小学及以下	30000	非党员	一般	农业户口	每天	上过	1分	在婚	小学及以下	小学及以下	中部地区	54	1967
755	女	初中	10000	非党员	健康	农业户口	从不	上过	3分	在婚	小学及以下	小学及以下	中部地区	42	1979
756	男	本科及以上	100000	共产党员	一般	城市	一周数次	上过	7分	在婚	高中	小学及以下	东部地区	40	1981
757	女	小学及以下	80000	非党员	一般	农业户口	一年数次或更少	上过	10分	在婚	初中	小学及以下	东部地区	46	1975
758	男	初中	99998	非党员	一般	农业户口	一年数次或更少	没上过	3分	未婚	小学及以下	小学及以下	东部地区	69	1952
759	男	小学及以下	10000	非党员	一般	农业户口	一周数次	上过	1分	在婚	小学及以下	小学及以下	东部地区	61	1960
760	男	初中	40000	非党员	一般	农业户口	每天	上过	1分	在婚	高中	初中	东部地区	44	1977
761	女	初中	23000	非党员	健康	农业户口	一周数次	上过	7分	在婚	小学及以下	小学及以下	东部地区	54	1967
762	男	初中	50000	非党员	一般	城市	从不	上过	3分	在婚	小学及以下	初中	东部地区	35	1986
763	女	小学及以下	0	非党员	健康	农业户口	从不	没上过	4分	在婚	小学及以下	小学及以下	东部地区	67	1954
764	男	初中	55000	非党员	健康	农业户口	一月数次	没上过	1分	在婚	小学及以下	小学及以下	东部地区	46	1975
765	女	小学及以下	0	非党员	健康	农业户口	从不	没上过	4分	未婚	小学及以下	小学及以下	东部地区	59	1962
766	女	初中	20000	非党员	健康	城市	一周数次	上过	5分	在婚	小学及以下	小学及以下	东部地区	43	1978
767	女	初中	20000	非党员	健康	农业户口	从不	上过	6分	在婚	初中	小学及以下	中部地区	36	1985
768	男	小学及以下	20000	非党员	一般	农业户口	一周数次	上过	6分	在婚	小学及以下	小学及以下	中部地区	52	1969
769	女	小学及以下	0	非党员	很不健康	农业户口	每天	没上过	1分	在婚	小学及以下	小学及以下	东部地区	59	1962
770	女	初中	5000	非党员	一般	农业户口	每天	没上过	4分	在婚	小学及以下	小学及以下	中部地区	50	1971
771	男	高中	25000	共产党员	一般	农业户口	每天	上过	5分	在婚	小学及以下	小学及以下	中部地区	61	1960
772	女	小学及以下	0	非党员	健康	农业户口	每天	没上过	7分	在婚	小学及以下	小学及以下	东部地区	69	1952
773	女	高中	10000	非党员	一般	城市	每天	上过	5分	在婚	小学及以下	初中	东部地区	51	1970
774	女	初中	54000	非党员	健康	城市	从不	不知道	8分	未婚	小学及以下	小学及以下	东部地区	82	1939
775	女	高中	80000	非党员	健康	城市	一周数次	上过	5分	在婚	初中	初中	东部地区	31	1990
776	男	高中	0	非党员	健康	城市	从不	上过	5分	在婚	小学及以下	小学及以下	东部地区	60	1961
777	男	本科及以上	150000	非党员	健康	农业户口	每天	上过	5分	未婚	初中	小学及以下	东部地区	29	1992
778	女	初中	36000	非党员	健康	城市	一周数次	上过	9分	未婚	小学及以下	小学及以下	东部地区	71	1950
779	男	初中	20000	非党员	很不健康	城市	从不	没上过	1分	在婚	小学及以下	小学及以下	东部地区	46	1975
780	女	小学及以下	99997	非党员	一般	农业户口	一年数次或更少	没上过	5分	未婚	小学及以下	小学及以下	中部地区	61	1960
781	女	小学及以下	8000	非党员	很不健康	农业户口	从不	没上过	4分	在婚	小学及以下	小学及以下	中部地区	55	1966
782	女	初中	99997	非党员	健康	农业户口	从不	上过	3分	在婚	小学及以下	小学及以下	中部地区	28	1993
783	女	小学及以下	99997	非党员	很不健康	农业户口	每天	上过	5分	在婚	小学及以下	小学及以下	中部地区	54	1967
784	男	本科及以上	120000	共产党员	健康	农业户口	一年数次或更少	上过	7分	在婚	初中	小学及以下	东部地区	32	1989
785	女	小学及以下	36000	非党员	很不健康	农业户口	每天	上过	8分	在婚	小学及以下	小学及以下	东部地区	45	1976
786	男	初中	0	非党员	很不健康	农业户口	每天	没上过	4分	在婚	小学及以下	小学及以下	东部地区	68	1953
787	女	小学及以下	2000	非党员	一般	农业户口	从不	上过	5分	未婚	初中	小学及以下	中部地区	80	1941
788	男	初中	10000	非党员	健康	农业户口	从不	没上过	6分	在婚	小学及以下	小学及以下	中部地区	58	1963
789	男	初中	10000	非党员	健康	农业户口	一周数次	没上过	8分	在婚	小学及以下	小学及以下	中部地区	69	1952
790	女	小学及以下	0	非党员	健康	农业户口	从不	没上过	1分	在婚	小学及以下	小学及以下	中部地区	59	1962
791	男	本科及以上	90000	非党员	健康	城市	每天	上过	6分	在婚	小学及以下	小学及以下	东部地区	59	1962
792	女	高中	40000	非党员	健康	农业户口	从不	上过	5分	在婚	初中	初中	东部地区	37	1984
793	女	小学及以下	2300	非党员	健康	农业户口	每天	上过	4分	未婚	小学及以下	小学及以下	东部地区	59	1962
794	女	小学及以下	3000	非党员	一般	农业户口	从不	上过	5分	在婚	小学及以下	小学及以下	中部地区	59	1962
795	男	初中	3000	非党员	很不健康	农业户口	从不	没上过	8分	在婚	小学及以下	小学及以下	中部地区	76	1945
796	女	初中	3000	非党员	很不健康	农业户口	从不	没上过	9分	未婚	小学及以下	小学及以下	中部地区	76	1945
797	男	初中	20000	非党员	很不健康	农业户口	一年数次或更少	上过	5分	在婚	小学及以下	小学及以下	东部地区	53	1968
798	女	初中	99998	非党员	一般	农业户口	一月数次	上过	3分	在婚	小学及以下	小学及以下	东部地区	34	1987
799	女	本科及以上	42000	非党员	一般	城市	每天	上过	5分	在婚	高中	小学及以下	东部地区	51	1970
800	女	小学及以下	1000	非党员	一般	农业户口	一周数次	没上过	5分	未婚	小学及以下	小学及以下	东部地区	67	1954
801	女	小学及以下	4000	非党员	健康	农业户口	从不	上过	8分	在婚	小学及以下	小学及以下	东部地区	55	1966
802	女	小学及以下	21000	非党员	很不健康	农业户口	从不	上过	7分	在婚	小学及以下	小学及以下	东部地区	67	1954
803	女	小学及以下	5400	非党员	健康	农业户口	每天	上过	4分	未婚	初中	小学及以下	东部地区	47	1974
804	女	初中	0	非党员	一般	农业户口	每天	上过	3分	在婚	小学及以下	小学及以下	东部地区	65	1956
805	女	本科及以上	0	非党员	健康	农业户口	一月数次	上过	4分	未婚	初中	小学及以下	东部地区	27	1994
806	男	小学及以下	10000	非党员	很不健康	城市	从不	没上过	6分	在婚	小学及以下	小学及以下	东部地区	63	1958
807	女	初中	0	非党员	一般	农业户口	每天	上过	1分	在婚	小学及以下	小学及以下	东部地区	53	1968
808	男	小学及以下	2400	非党员	很不健康	农业户口	从不	没上过	2分	未婚	小学及以下	小学及以下	东部地区	76	1945
809	男	小学及以下	36000	共产党员	健康	城市	每天	上过	5分	在婚	小学及以下	小学及以下	东部地区	68	1953
810	女	小学及以下	2000	非党员	健康	农业户口	从不	没上过	4分	未婚	小学及以下	小学及以下	东部地区	66	1955
811	女	小学及以下	3000	非党员	一般	农业户口	每天	上过	6分	在婚	小学及以下	小学及以下	中部地区	67	1954
812	男	初中	70000	非党员	健康	农业户口	每天	上过	4分	在婚	小学及以下	小学及以下	中部地区	50	1971
813	男	高中	4000	非党员	一般	农业户口	每天	上过	1分	在婚	小学及以下	小学及以下	东部地区	65	1956
814	女	初中	99997	非党员	一般	农业户口	一年数次或更少	没上过	3分	未婚	小学及以下	小学及以下	东部地区	74	1947
815	女	初中	65000	非党员	健康	农业户口	从不	上过	3分	在婚	小学及以下	小学及以下	中部地区	32	1989
816	男	初中	0	非党员	很不健康	农业户口	从不	上过	1分	未婚	小学及以下	小学及以下	东部地区	65	1956
817	男	初中	21000	非党员	很不健康	农业户口	从不	没上过	6分	未婚	小学及以下	小学及以下	东部地区	64	1957
818	女	小学及以下	0	非党员	健康	农业户口	一年数次或更少	上过	4分	未婚	小学及以下	小学及以下	东部地区	57	1964
819	女	初中	10000	非党员	一般	农业户口	从不	没上过	5分	在婚	小学及以下	小学及以下	东部地区	52	1969
820	女	初中	50000	非党员	健康	城市	从不	上过	4分	在婚	小学及以下	小学及以下	东部地区	56	1965
821	男	小学及以下	48000	共产党员	很不健康	城市	从不	没上过	4分	在婚	小学及以下	小学及以下	东部地区	81	1940
822	女	初中	99997	非党员	很不健康	农业户口	一月数次	没上过	1分	未婚	高中	本科及以上	东部地区	56	1965
823	男	小学及以下	1700	非党员	一般	农业户口	从不	没上过	10分	未婚	小学及以下	小学及以下	东部地区	86	1935
824	男	小学及以下	13000	非党员	健康	农业户口	每天	没上过	5分	在婚	小学及以下	小学及以下	中部地区	62	1959
825	男	高中	99997	非党员	一般	城市	一周数次	上过	5分	未婚	初中	初中	东部地区	19	2002
826	男	小学及以下	300	非党员	一般	农业户口	每天	没上过	1分	在婚	小学及以下	小学及以下	东部地区	63	1958
827	男	初中	120000	非党员	健康	城市	一周数次	上过	5分	在婚	小学及以下	小学及以下	东部地区	29	1992
828	男	高中	90000	非党员	健康	城市	每天	上过	5分	在婚	初中	高中	东部地区	41	1980
829	女	本科及以上	30000	非党员	健康	城市	每天	上过	5分	在婚	小学及以下	小学及以下	东部地区	46	1975
830	女	初中	0	非党员	健康	农业户口	一月数次	上过	6分	在婚	初中	小学及以下	中部地区	27	1994
831	女	初中	5000	非党员	健康	农业户口	从不	上过	6分	在婚	小学及以下	小学及以下	中部地区	50	1971
832	男	小学及以下	50000	非党员	健康	农业户口	每天	上过	8分	在婚	小学及以下	小学及以下	东部地区	68	1953
833	女	初中	99997	非党员	健康	农业户口	一周数次	上过	5分	在婚	小学及以下	小学及以下	东部地区	55	1966
834	男	初中	30000	非党员	健康	农业户口	一月数次	上过	5分	在婚	小学及以下	小学及以下	中部地区	36	1985
835	女	初中	20000	非党员	一般	城市	一年数次或更少	上过	5分	在婚	小学及以下	小学及以下	东部地区	64	1957
836	男	小学及以下	0	非党员	一般	农业户口	从不	上过	5分	未婚	小学及以下	小学及以下	东部地区	76	1945
837	女	初中	0	非党员	健康	农业户口	一年数次或更少	上过	6分	在婚	小学及以下	小学及以下	东部地区	44	1977
838	男	初中	21600	非党员	健康	农业户口	一周数次	没上过	5分	未婚	小学及以下	小学及以下	东部地区	71	1950
839	女	小学及以下	0	非党员	一般	农业户口	从不	没上过	6分	在婚	小学及以下	小学及以下	东部地区	74	1947
840	女	小学及以下	25000	非党员	健康	城市	每天	上过	5分	在婚	高中	小学及以下	东部地区	51	1970
841	女	高中	24000	非党员	很不健康	城市	从不	上过	4分	在婚	小学及以下	小学及以下	东部地区	44	1977
842	女	初中	50000	非党员	健康	城市	从不	上过	4分	在婚	小学及以下	小学及以下	东部地区	46	1975
843	女	初中	25000	非党员	很不健康	城市	每天	没上过	4分	在婚	小学及以下	小学及以下	东部地区	67	1954
844	男	高中	4000	非党员	一般	农业户口	从不	没上过	6分	在婚	初中	小学及以下	东部地区	58	1963
845	女	初中	36000	共产党员	很不健康	城市	一月数次	没上过	4分	未婚	小学及以下	本科及以上	东部地区	67	1954
846	男	初中	2200	非党员	健康	农业户口	从不	上过	2分	在婚	小学及以下	小学及以下	东部地区	68	1953
847	女	初中	30000	非党员	健康	城市	一周数次	没上过	4分	在婚	小学及以下	小学及以下	东部地区	58	1963
848	男	小学及以下	0	非党员	一般	农业户口	一月数次	没上过	5分	在婚	小学及以下	小学及以下	东部地区	72	1949
849	男	初中	30000	共产党员	健康	农业户口	一周数次	上过	5分	在婚	小学及以下	小学及以下	东部地区	48	1973
850	女	小学及以下	0	非党员	很不健康	农业户口	从不	上过	1分	在婚	小学及以下	小学及以下	东部地区	57	1964
851	女	本科及以上	30000	非党员	一般	农业户口	一年数次或更少	上过	5分	在婚	小学及以下	小学及以下	东部地区	35	1986
852	女	本科及以上	30000	非党员	健康	城市	每天	上过	5分	在婚	初中	初中	东部地区	43	1978
853	女	小学及以下	0	非党员	很不健康	农业户口	每天	没上过	5分	在婚	小学及以下	小学及以下	东部地区	69	1952
854	女	本科及以上	0	非党员	一般	城市	一月数次	上过	5分	在婚	小学及以下	初中	东部地区	31	1990
855	男	小学及以下	0	非党员	很不健康	农业户口	从不	没上过	5分	在婚	小学及以下	小学及以下	东部地区	79	1942
856	女	高中	50000	非党员	健康	城市	一周数次	上过	3分	在婚	初中	小学及以下	东部地区	43	1978
857	男	高中	2500	非党员	健康	农业户口	一年数次或更少	没上过	6分	在婚	初中	小学及以下	东部地区	62	1959
858	男	初中	1000	非党员	很不健康	农业户口	一月数次	没上过	3分	在婚	小学及以下	小学及以下	东部地区	71	1950
859	男	初中	30000	非党员	健康	城市	一周数次	上过	7分	在婚	小学及以下	小学及以下	中部地区	69	1952
860	女	初中	0	非党员	一般	农业户口	一周数次	上过	3分	在婚	小学及以下	初中	中部地区	34	1987
861	女	本科及以上	100000	非党员	一般	城市	每天	上过	5分	在婚	小学及以下	小学及以下	中部地区	48	1973
862	女	初中	30000	非党员	健康	农业户口	从不	上过	6分	在婚	初中	初中	中部地区	33	1988
863	男	高中	3000	共产党员	一般	城市	每天	没上过	6分	在婚	小学及以下	小学及以下	东部地区	70	1951
864	女	本科及以上	0	非党员	一般	城市	一周数次	上过	6分	未婚	高中	本科及以上	东部地区	19	2002
865	女	小学及以下	10000	非党员	一般	农业户口	从不	上过	5分	在婚	小学及以下	小学及以下	中部地区	55	1966
866	男	高中	60000	非党员	健康	城市	每天	上过	5分	在婚	小学及以下	小学及以下	东部地区	78	1943
867	女	本科及以上	99997	非党员	健康	城市	一周数次	上过	4分	未婚	高中	小学及以下	东部地区	20	2001
868	女	小学及以下	3000	非党员	一般	农业户口	一周数次	没上过	1分	在婚	小学及以下	小学及以下	中部地区	68	1953
869	女	高中	20000	非党员	健康	农业户口	一月数次	上过	1分	在婚	小学及以下	小学及以下	东部地区	29	1992
870	女	初中	50000	非党员	健康	农业户口	从不	上过	6分	在婚	小学及以下	小学及以下	中部地区	59	1962
871	男	小学及以下	3500	非党员	一般	农业户口	一周数次	没上过	1分	未婚	小学及以下	小学及以下	东部地区	73	1948
872	女	小学及以下	0	非党员	健康	农业户口	一年数次或更少	上过	5分	未婚	初中	小学及以下	东部地区	42	1979
873	男	初中	2700	非党员	健康	农业户口	从不	没上过	5分	未婚	小学及以下	小学及以下	东部地区	78	1943
874	男	初中	9910000	非党员	很不健康	农业户口	从不	没上过	4分	在婚	小学及以下	小学及以下	东部地区	52	1969
875	男	初中	15000	非党员	健康	农业户口	从不	没上过	5分	在婚	小学及以下	小学及以下	东部地区	62	1959
876	女	高中	30000	非党员	健康	城市	每天	没上过	7分	在婚	高中	小学及以下	东部地区	59	1962
877	女	高中	28000	非党员	很不健康	城市	每天	上过	5分	在婚	高中	高中	东部地区	50	1971
878	女	初中	60000	非党员	健康	农业户口	从不	上过	6分	在婚	小学及以下	小学及以下	中部地区	36	1985
879	女	初中	36000	非党员	健康	城市	每天	上过	8分	在婚	小学及以下	小学及以下	东部地区	67	1954
880	男	小学及以下	36000	非党员	健康	城市	从不	没上过	6分	未婚	小学及以下	小学及以下	中部地区	80	1941
881	女	本科及以上	0	非党员	健康	城市	每天	上过	3分	在婚	高中	高中	东部地区	33	1988
882	男	高中	60000	共产党员	一般	城市	一年数次或更少	上过	7分	在婚	小学及以下	小学及以下	东部地区	77	1944
883	男	本科及以上	10000	非党员	健康	城市	一年数次或更少	上过	2分	未婚	高中	高中	东部地区	24	1997
884	女	初中	0	非党员	健康	农业户口	一周数次	上过	5分	在婚	初中	初中	东部地区	35	1986
885	女	高中	0	非党员	健康	农业户口	一年数次或更少	上过	2分	未婚	初中	初中	东部地区	19	2002
886	女	高中	50000	非党员	一般	城市	每天	上过	5分	在婚	小学及以下	小学及以下	东部地区	52	1969
887	女	小学及以下	30000	非党员	一般	农业户口	每天	没上过	3分	未婚	小学及以下	小学及以下	中部地区	79	1942
888	男	本科及以上	60000	共产党员	一般	城市	每天	上过	5分	在婚	小学及以下	小学及以下	东部地区	84	1937
889	女	初中	50000	非党员	健康	农业户口	一周数次	上过	3分	在婚	小学及以下	小学及以下	东部地区	49	1972
890	女	小学及以下	0	非党员	很不健康	农业户口	每天	上过	5分	在婚	初中	小学及以下	东部地区	50	1971
891	女	初中	3000	非党员	健康	农业户口	从不	没上过	5分	在婚	小学及以下	小学及以下	中部地区	58	1963
892	男	本科及以上	4000	非党员	健康	城市	一周数次	上过	3分	未婚	高中	初中	东部地区	23	1998
893	女	初中	70000	非党员	健康	农业户口	一年数次或更少	上过	6分	在婚	初中	小学及以下	中部地区	39	1982
894	男	初中	40500	共产党员	健康	城市	每天	没上过	5分	在婚	小学及以下	小学及以下	中部地区	70	1951
895	男	高中	99997	非党员	健康	城市	每天	上过	5分	未婚	本科及以上	本科及以上	东部地区	18	2003
896	女	高中	100000	非党员	一般	城市	每天	上过	6分	在婚	高中	小学及以下	东部地区	58	1963
897	男	初中	50000	非党员	健康	农业户口	从不	上过	2分	在婚	小学及以下	小学及以下	东部地区	39	1982
898	男	高中	200000	非党员	一般	农业户口	一年数次或更少	上过	5分	在婚	小学及以下	小学及以下	东部地区	40	1981
899	女	初中	360000	非党员	一般	城市	每天	上过	3分	在婚	小学及以下	小学及以下	东部地区	67	1954
900	男	本科及以上	99997	非党员	健康	城市	每天	上过	5分	未婚	本科及以上	本科及以上	东部地区	23	1998
901	女	初中	20000	非党员	一般	城市	一周数次	上过	2分	在婚	初中	小学及以下	中部地区	49	1972
903	男	初中	20000	非党员	健康	农业户口	从不	上过	3分	在婚	小学及以下	小学及以下	中部地区	56	1965
904	男	本科及以上	60000	非党员	健康	农业户口	一周数次	上过	6分	未婚	小学及以下	小学及以下	东部地区	25	1996
905	男	小学及以下	46000	共产党员	很不健康	城市	从不	没上过	10分	在婚	小学及以下	小学及以下	东部地区	79	1942
906	男	小学及以下	40000	非党员	一般	农业户口	每天	没上过	3分	在婚	小学及以下	小学及以下	东部地区	54	1967
907	男	本科及以上	100000	非党员	一般	农业户口	一周数次	上过	5分	在婚	初中	小学及以下	东部地区	27	1994
908	男	高中	60000	共产党员	健康	城市	从不	没上过	8分	未婚	小学及以下	小学及以下	东部地区	84	1937
909	女	小学及以下	0	非党员	健康	农业户口	从不	没上过	3分	未婚	小学及以下	小学及以下	东部地区	84	1937
910	女	高中	50000	非党员	健康	城市	一周数次	上过	6分	在婚	高中	小学及以下	东部地区	48	1973
911	男	本科及以上	0	非党员	健康	城市	每天	上过	6分	未婚	初中	高中	东部地区	23	1998
912	男	本科及以上	100000	非党员	健康	城市	一周数次	上过	5分	在婚	高中	小学及以下	东部地区	39	1982
913	女	初中	3000	非党员	一般	城市	一年数次或更少	上过	6分	在婚	小学及以下	小学及以下	东部地区	68	1953
914	男	小学及以下	0	非党员	健康	农业户口	从不	没上过	6分	未婚	小学及以下	小学及以下	东部地区	82	1939
915	女	小学及以下	50000	非党员	健康	城市	从不	上过	3分	未婚	小学及以下	小学及以下	东部地区	65	1956
916	女	初中	100000	非党员	健康	农业户口	每天	上过	5分	在婚	初中	初中	东部地区	31	1990
917	男	小学及以下	36000	非党员	很不健康	城市	从不	没上过	5分	未婚	小学及以下	小学及以下	中部地区	80	1941
918	女	高中	36000	非党员	健康	农业户口	每天	上过	1分	在婚	初中	初中	东部地区	31	1990
919	女	小学及以下	1800	非党员	很不健康	农业户口	一月数次	没上过	8分	未婚	小学及以下	小学及以下	东部地区	77	1944
920	女	高中	40000	非党员	健康	农业户口	每天	上过	5分	在婚	初中	小学及以下	东部地区	34	1987
921	女	初中	0	非党员	一般	农业户口	从不	上过	5分	在婚	高中	高中	东部地区	34	1987
922	女	高中	12000	非党员	健康	城市	从不	上过	1分	未婚	小学及以下	小学及以下	中部地区	35	1986
923	男	高中	80000	非党员	健康	农业户口	从不	没上过	5分	在婚	初中	初中	中部地区	53	1968
924	男	初中	45000	非党员	一般	城市	从不	上过	4分	在婚	小学及以下	小学及以下	中部地区	49	1972
925	女	小学及以下	0	非党员	健康	农业户口	从不	没上过	5分	未婚	小学及以下	小学及以下	中部地区	76	1945
926	女	小学及以下	5400	共产党员	很不健康	农业户口	从不	上过	3分	在婚	小学及以下	小学及以下	中部地区	74	1947
927	女	本科及以上	50000	非党员	健康	城市	每天	上过	7分	未婚	高中	小学及以下	东部地区	69	1952
928	女	小学及以下	0	非党员	健康	农业户口	每天	没上过	5分	在婚	小学及以下	小学及以下	东部地区	71	1950
929	男	本科及以上	25000	非党员	健康	农业户口	从不	上过	1分	未婚	初中	初中	中部地区	21	2000
930	男	小学及以下	50000	非党员	健康	城市	从不	上过	6分	在婚	小学及以下	小学及以下	东部地区	54	1967
931	男	本科及以上	90000	非党员	健康	城市	从不	上过	4分	在婚	初中	初中	东部地区	34	1987
933	男	本科及以上	100000	非党员	很不健康	城市	从不	上过	5分	在婚	本科及以上	小学及以下	中部地区	32	1989
934	女	高中	10000	非党员	一般	城市	每天	上过	1分	未婚	小学及以下	小学及以下	中部地区	55	1966
935	女	高中	20000	非党员	健康	农业户口	从不	上过	5分	在婚	初中	初中	东部地区	23	1998
936	男	初中	45000	非党员	健康	农业户口	从不	没上过	7分	在婚	小学及以下	小学及以下	中部地区	59	1962
937	男	初中	45600	非党员	健康	城市	从不	不知道	5分	未婚	初中	小学及以下	中部地区	71	1950
938	女	小学及以下	2500	非党员	健康	城市	每天	上过	3分	在婚	小学及以下	小学及以下	东部地区	69	1952
939	男	高中	0	非党员	健康	城市	一月数次	上过	4分	未婚	初中	小学及以下	东部地区	18	2003
940	男	初中	60000	非党员	一般	农业户口	从不	上过	2分	未婚	初中	小学及以下	东部地区	24	1997
941	女	本科及以上	0	非党员	健康	农业户口	每天	上过	5分	未婚	初中	初中	东部地区	25	1996
942	女	小学及以下	9600	非党员	很不健康	农业户口	一月数次	没上过	7分	未婚	小学及以下	小学及以下	东部地区	77	1944
943	女	本科及以上	60000	非党员	健康	城市	一月数次	上过	3分	未婚	初中	小学及以下	东部地区	33	1988
944	男	高中	30000	共产党员	健康	城市	从不	没上过	4分	在婚	小学及以下	小学及以下	东部地区	67	1954
945	男	初中	50000	非党员	一般	城市	每天	没上过	5分	在婚	初中	小学及以下	东部地区	49	1972
946	女	高中	50000	非党员	健康	城市	一周数次	上过	4分	在婚	初中	初中	东部地区	49	1972
947	女	小学及以下	12000	非党员	很不健康	农业户口	从不	没上过	10分	未婚	小学及以下	小学及以下	东部地区	73	1948
948	男	初中	0	非党员	很不健康	城市	每天	没上过	4分	未婚	小学及以下	小学及以下	东部地区	86	1935
949	男	高中	50000	共产党员	健康	城市	每天	上过	6分	未婚	小学及以下	小学及以下	东部地区	78	1943
950	男	初中	36000	非党员	健康	农业户口	从不	上过	5分	在婚	小学及以下	小学及以下	东部地区	41	1980
951	女	小学及以下	30000	共产党员	很不健康	城市	每天	没上过	10分	未婚	小学及以下	小学及以下	东部地区	90	1931
952	男	初中	0	非党员	健康	农业户口	每天	上过	5分	在婚	小学及以下	小学及以下	东部地区	60	1961
953	男	小学及以下	99997	非党员	健康	农业户口	每天	没上过	5分	在婚	小学及以下	小学及以下	东部地区	51	1970
954	女	初中	120000	非党员	健康	农业户口	从不	上过	4分	在婚	高中	小学及以下	东部地区	32	1989
955	女	小学及以下	3000	非党员	一般	农业户口	从不	没上过	3分	在婚	小学及以下	小学及以下	东部地区	79	1942
956	男	小学及以下	10000	共产党员	健康	农业户口	一月数次	没上过	8分	未婚	小学及以下	小学及以下	东部地区	73	1948
957	女	小学及以下	0	非党员	很不健康	农业户口	一周数次	没上过	3分	在婚	小学及以下	小学及以下	中部地区	63	1958
958	男	初中	20000	非党员	健康	农业户口	每天	上过	5分	在婚	初中	小学及以下	东部地区	35	1986
959	男	小学及以下	3000	非党员	一般	农业户口	从不	没上过	5分	在婚	小学及以下	小学及以下	东部地区	70	1951
960	女	小学及以下	0	非党员	健康	农业户口	一年数次或更少	没上过	5分	未婚	小学及以下	小学及以下	东部地区	69	1952
961	男	初中	30000	非党员	健康	农业户口	从不	上过	6分	在婚	小学及以下	小学及以下	东部地区	49	1972
962	男	小学及以下	10000	非党员	健康	农业户口	一年数次或更少	没上过	4分	在婚	小学及以下	小学及以下	东部地区	57	1964
963	男	初中	100000	非党员	健康	农业户口	一周数次	上过	1分	未婚	小学及以下	小学及以下	东部地区	39	1982
964	女	高中	50000	非党员	健康	农业户口	一年数次或更少	上过	5分	在婚	初中	小学及以下	东部地区	30	1991
965	女	高中	0	非党员	健康	农业户口	一周数次	上过	5分	未婚	高中	小学及以下	东部地区	32	1989
966	男	小学及以下	10000	非党员	健康	农业户口	从不	没上过	1分	在婚	小学及以下	小学及以下	东部地区	67	1954
967	男	高中	40000	非党员	健康	城市	一年数次或更少	上过	1分	未婚	初中	初中	东部地区	30	1991
968	女	小学及以下	0	非党员	很不健康	农业户口	从不	没上过	8分	未婚	小学及以下	小学及以下	东部地区	63	1958
969	男	本科及以上	99999	非党员	健康	城市	一月数次	上过	8分	未婚	小学及以下	初中	东部地区	50	1971
970	女	高中	25000	非党员	健康	城市	一周数次	上过	4分	在婚	小学及以下	小学及以下	东部地区	53	1968
971	男	小学及以下	5000	非党员	健康	城市	从不	上过	5分	在婚	小学及以下	小学及以下	中部地区	68	1953
972	男	初中	10000	非党员	很不健康	农业户口	每天	上过	5分	在婚	小学及以下	小学及以下	中部地区	57	1964
973	女	初中	50000	非党员	一般	农业户口	从不	上过	1分	在婚	小学及以下	小学及以下	中部地区	26	1995
974	女	本科及以上	99997	非党员	健康	城市	一年数次或更少	上过	1分	未婚	初中	初中	东部地区	21	2000
975	男	本科及以上	99999	非党员	健康	城市	一周数次	上过	7分	在婚	初中	小学及以下	东部地区	34	1987
976	男	初中	60000	共产党员	健康	农业户口	从不	上过	3分	未婚	小学及以下	高中	中部地区	36	1985
977	男	本科及以上	100000	非党员	一般	城市	一年数次或更少	上过	6分	在婚	小学及以下	小学及以下	中部地区	41	1980
978	女	初中	10000	非党员	很不健康	农业户口	从不	上过	4分	在婚	小学及以下	小学及以下	中部地区	51	1970
979	女	初中	18000	非党员	健康	城市	一月数次	上过	6分	在婚	小学及以下	小学及以下	中部地区	56	1965
980	女	初中	26000	非党员	健康	城市	每天	上过	5分	在婚	高中	小学及以下	中部地区	52	1969
981	男	小学及以下	40000	非党员	一般	农业户口	从不	没上过	5分	在婚	小学及以下	小学及以下	东部地区	67	1954
982	男	高中	40000	非党员	很不健康	农业户口	每天	没上过	6分	在婚	小学及以下	小学及以下	中部地区	62	1959
984	女	初中	0	非党员	健康	农业户口	从不	没上过	1分	在婚	小学及以下	小学及以下	东部地区	51	1970
986	男	高中	37000	共产党员	健康	农业户口	一周数次	上过	7分	在婚	初中	小学及以下	东部地区	56	1965
987	男	初中	27000	非党员	一般	农业户口	一周数次	上过	3分	在婚	小学及以下	小学及以下	东部地区	55	1966
988	男	小学及以下	10000	非党员	一般	农业户口	一周数次	没上过	6分	在婚	小学及以下	小学及以下	中部地区	81	1940
990	女	高中	35000	非党员	健康	农业户口	一周数次	上过	4分	在婚	高中	小学及以下	中部地区	34	1987
992	女	本科及以上	20000	非党员	健康	农业户口	一月数次	上过	5分	未婚	高中	高中	中部地区	32	1989
993	女	小学及以下	4000	非党员	很不健康	农业户口	从不	上过	2分	在婚	小学及以下	小学及以下	中部地区	50	1971
994	男	初中	2400	非党员	很不健康	农业户口	每天	上过	4分	在婚	小学及以下	小学及以下	中部地区	63	1958
996	女	小学及以下	9000	非党员	健康	农业户口	从不	没上过	5分	在婚	小学及以下	小学及以下	中部地区	39	1982
997	女	小学及以下	0	非党员	很不健康	农业户口	从不	没上过	5分	未婚	小学及以下	小学及以下	东部地区	64	1957
998	女	小学及以下	0	非党员	健康	农业户口	从不	没上过	4分	未婚	小学及以下	小学及以下	东部地区	62	1959
999	男	小学及以下	60000	非党员	健康	农业户口	从不	上过	2分	在婚	小学及以下	小学及以下	中部地区	57	1964
1000	男	小学及以下	0	非党员	很不健康	农业户口	从不	没上过	4分	在婚	小学及以下	小学及以下	东部地区	69	1952
1001	女	小学及以下	20000	非党员	健康	农业户口	从不	上过	5分	在婚	高中	小学及以下	东部地区	37	1984
1002	女	初中	1200	非党员	健康	农业户口	从不	没上过	7分	在婚	小学及以下	小学及以下	中部地区	73	1948
1003	女	本科及以上	50000	非党员	健康	农业户口	每天	上过	5分	在婚	高中	小学及以下	东部地区	41	1980
1004	男	初中	40000	非党员	健康	农业户口	每天	上过	5分	在婚	小学及以下	小学及以下	中部地区	59	1962
1005	女	初中	0	非党员	健康	农业户口	每天	上过	5分	在婚	小学及以下	小学及以下	中部地区	26	1995
1006	女	本科及以上	100000	非党员	一般	城市	一周数次	上过	5分	未婚	高中	小学及以下	东部地区	32	1989
1007	男	本科及以上	70000	共产党员	健康	城市	一周数次	上过	5分	在婚	小学及以下	小学及以下	东部地区	66	1955
1008	男	小学及以下	2000	非党员	很不健康	农业户口	从不	没上过	7分	未婚	小学及以下	小学及以下	中部地区	67	1954
1009	男	初中	3000	共产党员	很不健康	农业户口	每天	没上过	5分	在婚	小学及以下	小学及以下	中部地区	61	1960
1010	女	小学及以下	0	非党员	很不健康	农业户口	从不	没上过	5分	在婚	小学及以下	小学及以下	中部地区	54	1967
1011	女	初中	3000	非党员	健康	农业户口	每天	没上过	10分	未婚	小学及以下	小学及以下	中部地区	59	1962
1012	女	小学及以下	12000	非党员	很不健康	农业户口	从不	没上过	5分	在婚	小学及以下	小学及以下	中部地区	60	1961
1013	男	小学及以下	15000	非党员	一般	农业户口	从不	上过	1分	未婚	小学及以下	小学及以下	中部地区	53	1968
1014	女	小学及以下	6000	非党员	很不健康	农业户口	每天	上过	5分	在婚	小学及以下	小学及以下	中部地区	52	1969
1015	男	小学及以下	7000	非党员	很不健康	农业户口	每天	上过	3分	在婚	高中	初中	中部地区	50	1971
1016	女	小学及以下	10000	非党员	很不健康	农业户口	从不	没上过	1分	在婚	小学及以下	小学及以下	中部地区	71	1950
1017	女	小学及以下	5000	非党员	一般	农业户口	一周数次	上过	2分	在婚	小学及以下	小学及以下	中部地区	63	1958
1018	女	小学及以下	1320	非党员	很不健康	农业户口	每天	没上过	1分	在婚	小学及以下	小学及以下	中部地区	79	1942
1019	男	初中	84000	非党员	健康	农业户口	从不	上过	5分	在婚	初中	小学及以下	中部地区	50	1971
1020	女	小学及以下	30000	非党员	健康	农业户口	一月数次	上过	3分	在婚	小学及以下	小学及以下	中部地区	37	1984
1021	男	初中	3380	非党员	健康	农业户口	从不	没上过	5分	在婚	小学及以下	小学及以下	中部地区	80	1941
1022	女	小学及以下	3000	非党员	健康	农业户口	每天	没上过	10分	未婚	小学及以下	小学及以下	中部地区	67	1954
1023	女	小学及以下	12000	非党员	很不健康	农业户口	从不	上过	3分	在婚	小学及以下	小学及以下	中部地区	36	1985
1024	女	小学及以下	4000	非党员	很不健康	农业户口	从不	上过	1分	在婚	小学及以下	小学及以下	中部地区	50	1971
1025	女	小学及以下	0	非党员	很不健康	农业户口	一周数次	没上过	5分	未婚	小学及以下	小学及以下	东部地区	75	1946
1026	女	高中	99997	非党员	健康	农业户口	一月数次	上过	5分	未婚	初中	小学及以下	中部地区	18	2003
1027	女	初中	30000	非党员	一般	农业户口	从不	上过	1分	在婚	初中	小学及以下	东部地区	33	1988
1028	女	高中	0	非党员	健康	农业户口	从不	上过	9分	在婚	初中	小学及以下	东部地区	41	1980
1029	女	初中	20000	非党员	一般	农业户口	从不	上过	4分	未婚	初中	小学及以下	东部地区	36	1985
1030	女	初中	15000	非党员	很不健康	农业户口	每天	没上过	5分	在婚	小学及以下	小学及以下	中部地区	60	1961
1031	男	初中	14000	非党员	一般	农业户口	从不	上过	1分	在婚	小学及以下	小学及以下	中部地区	53	1968
1033	男	初中	9600	非党员	一般	农业户口	一周数次	上过	6分	在婚	小学及以下	小学及以下	中部地区	54	1967
1034	女	高中	0	非党员	健康	农业户口	从不	上过	6分	在婚	初中	小学及以下	东部地区	25	1996
1035	女	小学及以下	6000	非党员	健康	农业户口	从不	没上过	10分	未婚	小学及以下	小学及以下	东部地区	71	1950
1036	女	初中	30000	非党员	一般	城市	一月数次	上过	5分	在婚	本科及以上	初中	中部地区	58	1963
1037	男	高中	50000	非党员	健康	城市	一年数次或更少	上过	5分	在婚	高中	高中	中部地区	47	1974
1038	女	小学及以下	50000	非党员	很不健康	城市	从不	没上过	5分	未婚	小学及以下	小学及以下	中部地区	84	1937
1039	男	初中	60000	非党员	健康	农业户口	从不	没上过	4分	在婚	小学及以下	小学及以下	东部地区	40	1981
1040	男	本科及以上	5000	非党员	一般	城市	每天	上过	3分	未婚	高中	高中	东部地区	20	2001
1041	女	高中	50000	非党员	一般	农业户口	一月数次	上过	4分	未婚	小学及以下	小学及以下	中部地区	35	1986
1042	男	小学及以下	0	非党员	很不健康	农业户口	每天	没上过	6分	在婚	小学及以下	小学及以下	东部地区	68	1953
1043	女	小学及以下	6000	非党员	一般	农业户口	从不	没上过	2分	在婚	小学及以下	小学及以下	中部地区	63	1958
1045	男	初中	0	非党员	健康	农业户口	每天	上过	10分	在婚	小学及以下	小学及以下	东部地区	65	1956
1046	女	本科及以上	10000	非党员	健康	农业户口	一周数次	上过	3分	未婚	小学及以下	小学及以下	中部地区	24	1997
1047	男	小学及以下	9500	非党员	很不健康	农业户口	每天	没上过	5分	未婚	小学及以下	小学及以下	东部地区	81	1940
1048	女	初中	0	非党员	一般	农业户口	每天	上过	5分	在婚	小学及以下	小学及以下	中部地区	50	1971
1049	男	初中	99998	非党员	很不健康	城市	一周数次	上过	5分	在婚	初中	小学及以下	中部地区	48	1973
1050	女	小学及以下	10000	非党员	很不健康	农业户口	从不	没上过	7分	在婚	小学及以下	小学及以下	中部地区	54	1967
1051	女	高中	99998	非党员	健康	城市	一月数次	上过	5分	未婚	初中	初中	东部地区	18	2003
1052	女	高中	18000	非党员	健康	农业户口	一月数次	上过	1分	在婚	高中	高中	东部地区	38	1983
1053	女	初中	30000	共产党员	一般	城市	一周数次	上过	8分	在婚	初中	初中	中部地区	53	1968
1054	男	初中	0	非党员	很不健康	农业户口	每天	上过	4分	未婚	小学及以下	小学及以下	中部地区	40	1981
1055	女	初中	0	非党员	很不健康	农业户口	从不	没上过	2分	在婚	初中	小学及以下	中部地区	40	1981
1056	男	初中	40000	非党员	一般	农业户口	从不	上过	4分	在婚	小学及以下	小学及以下	中部地区	38	1983
1057	女	小学及以下	0	非党员	很不健康	农业户口	从不	没上过	4分	在婚	小学及以下	小学及以下	东部地区	73	1948
1058	女	小学及以下	99998	非党员	很不健康	农业户口	从不	上过	1分	在婚	小学及以下	小学及以下	中部地区	66	1955
1059	女	高中	0	非党员	一般	农业户口	从不	上过	1分	在婚	初中	小学及以下	中部地区	28	1993
1060	男	小学及以下	0	非党员	健康	农业户口	从不	没上过	5分	在婚	小学及以下	小学及以下	东部地区	66	1955
1061	女	初中	0	非党员	一般	农业户口	一年数次或更少	上过	7分	在婚	小学及以下	小学及以下	东部地区	57	1964
1062	女	小学及以下	0	非党员	一般	农业户口	一月数次	上过	6分	在婚	小学及以下	小学及以下	东部地区	56	1965
1063	男	本科及以上	50000	共产党员	健康	城市	一周数次	上过	7分	在婚	本科及以上	本科及以上	东部地区	24	1997
1064	女	小学及以下	4000	非党员	一般	农业户口	每天	没上过	5分	未婚	小学及以下	小学及以下	中部地区	68	1953
1065	男	初中	10000	非党员	一般	农业户口	一周数次	没上过	5分	在婚	小学及以下	小学及以下	中部地区	75	1946
1066	男	初中	20000	非党员	一般	农业户口	从不	上过	5分	在婚	小学及以下	小学及以下	中部地区	60	1961
1067	女	小学及以下	5000	非党员	很不健康	农业户口	从不	上过	3分	在婚	小学及以下	小学及以下	中部地区	41	1980
1068	男	初中	30000	非党员	一般	农业户口	一月数次	上过	3分	在婚	小学及以下	初中	中部地区	27	1994
1069	女	小学及以下	0	非党员	很不健康	农业户口	每天	没上过	2分	未婚	小学及以下	小学及以下	中部地区	69	1952
1070	男	初中	1000	非党员	很不健康	农业户口	从不	没上过	1分	在婚	小学及以下	小学及以下	中部地区	53	1968
1071	男	小学及以下	3000	非党员	很不健康	农业户口	从不	上过	1分	在婚	小学及以下	小学及以下	中部地区	67	1954
1073	女	小学及以下	1000	非党员	很不健康	农业户口	从不	没上过	1分	未婚	小学及以下	小学及以下	中部地区	68	1953
1074	男	初中	5000	非党员	一般	农业户口	每天	上过	4分	在婚	小学及以下	小学及以下	中部地区	68	1953
1075	女	初中	1200	非党员	很不健康	城市	从不	上过	5分	未婚	初中	小学及以下	中部地区	68	1953
1076	男	高中	50000	非党员	健康	城市	从不	上过	3分	在婚	初中	小学及以下	中部地区	53	1968
1077	男	初中	10000	非党员	很不健康	农业户口	一周数次	上过	4分	在婚	小学及以下	小学及以下	中部地区	66	1955
1078	女	本科及以上	15000	非党员	健康	农业户口	每天	上过	7分	未婚	初中	小学及以下	中部地区	25	1996
1080	女	初中	60000	非党员	一般	城市	每天	上过	5分	在婚	初中	小学及以下	中部地区	52	1969
1081	男	本科及以上	600	非党员	健康	农业户口	一月数次	上过	3分	未婚	初中	小学及以下	中部地区	20	2001
1082	男	初中	6000	共产党员	健康	农业户口	从不	没上过	1分	在婚	小学及以下	小学及以下	中部地区	65	1956
1083	女	小学及以下	1000	非党员	一般	农业户口	从不	没上过	5分	在婚	小学及以下	小学及以下	中部地区	72	1949
1084	女	小学及以下	3000	非党员	健康	农业户口	从不	上过	3分	未婚	小学及以下	小学及以下	中部地区	64	1957
1085	女	初中	5000	非党员	一般	农业户口	每天	没上过	1分	在婚	小学及以下	小学及以下	中部地区	69	1952
1086	女	初中	20000	非党员	一般	农业户口	一月数次	上过	2分	在婚	小学及以下	小学及以下	东部地区	31	1990
1087	女	小学及以下	4000	非党员	一般	农业户口	从不	上过	4分	未婚	小学及以下	小学及以下	中部地区	69	1952
1088	男	初中	10000	非党员	一般	农业户口	从不	上过	5分	在婚	小学及以下	小学及以下	中部地区	66	1955
1089	女	初中	20000	非党员	健康	农业户口	一月数次	上过	6分	在婚	初中	小学及以下	中部地区	37	1984
1090	男	本科及以上	0	非党员	健康	农业户口	一月数次	上过	5分	未婚	小学及以下	小学及以下	中部地区	21	2000
1091	女	本科及以上	70000	共产党员	健康	城市	一月数次	上过	4分	在婚	小学及以下	小学及以下	中部地区	52	1969
1092	女	本科及以上	0	非党员	健康	城市	每天	上过	4分	在婚	小学及以下	高中	中部地区	30	1991
1093	女	高中	100000	非党员	健康	农业户口	每天	上过	4分	在婚	高中	小学及以下	中部地区	40	1981
1094	女	高中	100000	非党员	健康	农业户口	一周数次	上过	5分	在婚	初中	小学及以下	中部地区	46	1975
1095	男	高中	50000	非党员	健康	农业户口	从不	上过	5分	在婚	初中	初中	中部地区	33	1988
1096	女	初中	0	非党员	一般	农业户口	从不	上过	4分	在婚	小学及以下	小学及以下	东部地区	50	1971
1097	男	小学及以下	0	非党员	健康	农业户口	从不	没上过	5分	未婚	小学及以下	小学及以下	东部地区	86	1935
1098	男	本科及以上	100000	共产党员	健康	城市	一周数次	上过	4分	在婚	小学及以下	小学及以下	东部地区	34	1987
1099	男	初中	0	非党员	很不健康	农业户口	从不	没上过	4分	在婚	小学及以下	小学及以下	东部地区	63	1958
1100	男	初中	0	非党员	很不健康	城市	从不	没上过	3分	未婚	小学及以下	小学及以下	东部地区	63	1958
1101	女	本科及以上	50000	非党员	一般	城市	一年数次或更少	上过	5分	在婚	本科及以上	初中	东部地区	50	1971
1102	男	本科及以上	100000	非党员	健康	城市	从不	上过	5分	在婚	小学及以下	小学及以下	东部地区	38	1983
1103	女	高中	99997	非党员	健康	农业户口	每天	上过	2分	在婚	小学及以下	小学及以下	东部地区	35	1986
1104	女	本科及以上	60000	非党员	健康	农业户口	从不	上过	3分	未婚	初中	初中	东部地区	32	1989
1105	男	高中	40000	非党员	健康	城市	从不	上过	5分	在婚	小学及以下	小学及以下	东部地区	61	1960
1106	女	高中	38880	共产党员	一般	城市	从不	没上过	5分	未婚	小学及以下	小学及以下	东部地区	76	1945
1107	女	高中	30000	非党员	一般	城市	每天	上过	2分	在婚	初中	初中	东部地区	49	1972
1108	男	初中	0	非党员	健康	城市	每天	上过	6分	在婚	小学及以下	小学及以下	东部地区	64	1957
1109	男	本科及以上	90000	非党员	健康	城市	每天	上过	6分	在婚	初中	初中	东部地区	42	1979
1110	女	初中	30000	非党员	健康	农业户口	每天	上过	1分	在婚	初中	小学及以下	东部地区	49	1972
1111	男	初中	42000	非党员	一般	城市	每天	没上过	4分	在婚	小学及以下	小学及以下	东部地区	74	1947
1112	女	本科及以上	0	非党员	健康	城市	一周数次	上过	5分	未婚	初中	初中	东部地区	22	1999
1113	男	高中	0	非党员	很不健康	城市	从不	上过	1分	在婚	高中	小学及以下	东部地区	57	1964
1114	男	小学及以下	40000	非党员	健康	农业户口	从不	上过	3分	在婚	小学及以下	小学及以下	东部地区	33	1988
1115	男	初中	100000	非党员	一般	农业户口	一周数次	上过	3分	在婚	小学及以下	小学及以下	东部地区	58	1963
1116	男	高中	99997	非党员	健康	农业户口	一月数次	上过	7分	未婚	初中	初中	东部地区	18	2003
1117	女	初中	30000	非党员	一般	农业户口	一周数次	上过	3分	在婚	高中	高中	东部地区	35	1986
1118	男	初中	36000	非党员	健康	城市	每天	上过	5分	在婚	初中	小学及以下	东部地区	49	1972
1119	女	初中	0	非党员	很不健康	农业户口	从不	没上过	1分	在婚	小学及以下	小学及以下	东部地区	55	1966
1120	女	高中	40000	共产党员	很不健康	农业户口	一月数次	上过	4分	在婚	小学及以下	小学及以下	东部地区	58	1963
1121	女	初中	0	非党员	很不健康	农业户口	从不	没上过	1分	在婚	小学及以下	小学及以下	东部地区	51	1970
1122	女	小学及以下	24000	非党员	一般	城市	从不	没上过	1分	在婚	小学及以下	小学及以下	东部地区	68	1953
1123	女	小学及以下	99998	非党员	很不健康	农业户口	从不	没上过	1分	在婚	小学及以下	小学及以下	东部地区	83	1938
1124	女	小学及以下	0	非党员	健康	农业户口	从不	上过	5分	在婚	小学及以下	小学及以下	东部地区	52	1969
1125	女	初中	0	非党员	健康	农业户口	一周数次	没上过	5分	在婚	小学及以下	小学及以下	东部地区	34	1987
1126	女	小学及以下	0	非党员	健康	农业户口	从不	上过	1分	在婚	小学及以下	小学及以下	东部地区	41	1980
1127	女	初中	24000	非党员	一般	城市	从不	没上过	5分	在婚	小学及以下	小学及以下	东部地区	81	1940
1128	男	小学及以下	50000	非党员	很不健康	农业户口	从不	上过	1分	在婚	小学及以下	小学及以下	东部地区	51	1970
1129	女	本科及以上	80000	非党员	健康	城市	从不	上过	6分	未婚	高中	初中	东部地区	24	1997
1130	女	本科及以上	30000	非党员	很不健康	农业户口	每天	上过	2分	在婚	小学及以下	小学及以下	东部地区	32	1989
1131	女	本科及以上	40000	非党员	一般	农业户口	一周数次	上过	5分	在婚	初中	小学及以下	中部地区	37	1984
1133	男	初中	40000	非党员	健康	城市	每天	上过	5分	在婚	小学及以下	小学及以下	东部地区	61	1960
1134	女	高中	30000	非党员	一般	城市	每天	上过	2分	在婚	初中	初中	东部地区	41	1980
1135	男	初中	99997	非党员	健康	城市	一月数次	没上过	4分	在婚	小学及以下	小学及以下	东部地区	61	1960
1136	女	高中	40000	非党员	一般	城市	一月数次	上过	6分	未婚	小学及以下	小学及以下	东部地区	67	1954
1137	女	小学及以下	8500	非党员	健康	农业户口	一周数次	上过	5分	未婚	小学及以下	小学及以下	东部地区	65	1956
1138	女	小学及以下	0	非党员	一般	城市	从不	上过	10分	在婚	小学及以下	小学及以下	中部地区	32	1989
1139	女	小学及以下	99998	非党员	很不健康	农业户口	每天	没上过	2分	在婚	小学及以下	小学及以下	东部地区	70	1951
1140	男	初中	20000	共产党员	很不健康	城市	一年数次或更少	上过	1分	在婚	小学及以下	小学及以下	中部地区	59	1962
1141	女	小学及以下	5000	非党员	很不健康	农业户口	从不	没上过	6分	在婚	小学及以下	小学及以下	中部地区	71	1950
1142	男	初中	6000	非党员	一般	农业户口	从不	没上过	1分	在婚	小学及以下	小学及以下	中部地区	80	1941
1143	女	初中	1200	非党员	健康	农业户口	从不	没上过	5分	在婚	小学及以下	小学及以下	中部地区	76	1945
1144	女	小学及以下	10000	非党员	一般	农业户口	从不	上过	4分	未婚	小学及以下	小学及以下	中部地区	50	1971
1145	男	本科及以上	141042	非党员	一般	城市	每天	上过	4分	在婚	高中	小学及以下	东部地区	45	1976
1146	男	初中	50000	非党员	健康	农业户口	每天	上过	3分	在婚	小学及以下	小学及以下	东部地区	48	1973
1147	女	小学及以下	2400	非党员	健康	农业户口	一周数次	没上过	3分	未婚	小学及以下	小学及以下	东部地区	79	1942
1148	男	小学及以下	33600	共产党员	健康	城市	每天	没上过	5分	在婚	小学及以下	小学及以下	中部地区	69	1952
1149	女	小学及以下	0	非党员	一般	农业户口	从不	没上过	5分	在婚	小学及以下	小学及以下	东部地区	54	1967
1150	女	小学及以下	30000	非党员	健康	农业户口	一年数次或更少	上过	4分	在婚	小学及以下	小学及以下	中部地区	44	1977
1151	女	小学及以下	30000	非党员	健康	农业户口	一周数次	上过	8分	在婚	小学及以下	小学及以下	中部地区	57	1964
1152	男	高中	99998	共产党员	一般	城市	从不	没上过	4分	在婚	小学及以下	小学及以下	东部地区	82	1939
1153	女	初中	99998	非党员	健康	城市	每天	没上过	5分	在婚	小学及以下	小学及以下	东部地区	68	1953
1154	男	高中	0	非党员	一般	农业户口	每天	上过	5分	未婚	本科及以上	本科及以上	东部地区	18	2003
1155	女	小学及以下	13000	非党员	健康	城市	每天	上过	5分	未婚	小学及以下	小学及以下	中部地区	60	1961
1156	女	初中	0	非党员	健康	城市	每天	上过	5分	在婚	初中	初中	中部地区	32	1989
1157	男	初中	30000	非党员	健康	城市	每天	没上过	5分	在婚	小学及以下	小学及以下	东部地区	57	1964
1158	女	小学及以下	3000	非党员	健康	农业户口	一月数次	没上过	5分	在婚	小学及以下	小学及以下	东部地区	67	1954
1159	女	小学及以下	12000	非党员	很不健康	农业户口	每天	没上过	1分	未婚	小学及以下	小学及以下	东部地区	58	1963
1160	女	小学及以下	99999	非党员	健康	城市	每天	没上过	6分	在婚	小学及以下	小学及以下	东部地区	71	1950
1161	女	小学及以下	100000	非党员	健康	农业户口	一月数次	上过	5分	在婚	小学及以下	小学及以下	东部地区	57	1964
1162	女	小学及以下	0	非党员	健康	农业户口	一周数次	没上过	6分	在婚	小学及以下	小学及以下	中部地区	78	1943
1163	女	小学及以下	99997	非党员	很不健康	农业户口	一年数次或更少	没上过	4分	在婚	小学及以下	小学及以下	东部地区	64	1957
1164	男	初中	56400	非党员	很不健康	城市	从不	没上过	6分	在婚	小学及以下	小学及以下	中部地区	72	1949
1165	男	高中	40000	共产党员	健康	城市	一月数次	上过	5分	在婚	小学及以下	小学及以下	东部地区	65	1956
1166	女	初中	99997	非党员	很不健康	农业户口	一年数次或更少	没上过	3分	在婚	小学及以下	小学及以下	东部地区	56	1965
1167	女	小学及以下	130000	非党员	健康	农业户口	每天	没上过	5分	未婚	小学及以下	小学及以下	东部地区	59	1962
1168	男	初中	99998	非党员	很不健康	农业户口	从不	上过	1分	在婚	小学及以下	小学及以下	东部地区	50	1971
1169	男	初中	99997	非党员	健康	农业户口	一月数次	上过	2分	在婚	高中	初中	东部地区	29	1992
1170	女	本科及以上	60000	非党员	健康	农业户口	一月数次	上过	5分	未婚	小学及以下	小学及以下	东部地区	29	1992
1171	女	小学及以下	99998	非党员	健康	农业户口	从不	上过	5分	在婚	小学及以下	小学及以下	东部地区	37	1984
1172	男	小学及以下	50000	非党员	健康	农业户口	从不	上过	4分	在婚	小学及以下	小学及以下	东部地区	52	1969
1173	男	初中	10000	共产党员	健康	城市	从不	没上过	6分	在婚	小学及以下	小学及以下	东部地区	64	1957
1174	男	小学及以下	99998	非党员	很不健康	农业户口	从不	没上过	2分	在婚	小学及以下	小学及以下	东部地区	71	1950
1175	女	初中	10000	非党员	一般	农业户口	一年数次或更少	上过	2分	在婚	初中	小学及以下	东部地区	54	1967
1176	女	高中	30000	非党员	健康	农业户口	一周数次	上过	5分	未婚	小学及以下	小学及以下	东部地区	41	1980
1177	女	初中	0	非党员	一般	农业户口	一年数次或更少	上过	5分	在婚	小学及以下	小学及以下	东部地区	54	1967
1178	女	小学及以下	0	非党员	很不健康	农业户口	一月数次	上过	5分	在婚	小学及以下	小学及以下	东部地区	53	1968
1179	男	高中	80000	非党员	健康	农业户口	每天	上过	3分	在婚	小学及以下	小学及以下	东部地区	34	1987
1180	女	小学及以下	0	非党员	健康	农业户口	从不	没上过	5分	在婚	初中	小学及以下	东部地区	39	1982
1181	女	高中	40000	非党员	健康	农业户口	从不	上过	6分	在婚	小学及以下	小学及以下	中部地区	32	1989
1182	女	初中	99999	非党员	健康	城市	一年数次或更少	上过	6分	在婚	初中	小学及以下	中部地区	46	1975
1183	男	本科及以上	60000	共产党员	一般	城市	一周数次	没上过	6分	在婚	小学及以下	小学及以下	东部地区	82	1939
1184	男	高中	30000	非党员	健康	农业户口	每天	上过	3分	在婚	初中	小学及以下	中部地区	30	1991
1185	男	小学及以下	48000	非党员	很不健康	城市	从不	上过	3分	在婚	小学及以下	小学及以下	中部地区	62	1959
1186	女	小学及以下	0	非党员	很不健康	农业户口	从不	没上过	6分	在婚	小学及以下	小学及以下	中部地区	74	1947
1187	女	高中	60000	共产党员	健康	城市	每天	上过	7分	在婚	小学及以下	小学及以下	东部地区	76	1945
1188	男	高中	130000	非党员	健康	农业户口	一月数次	上过	3分	未婚	小学及以下	小学及以下	中部地区	21	2000
1189	女	小学及以下	35000	非党员	很不健康	城市	从不	没上过	5分	在婚	小学及以下	小学及以下	中部地区	78	1943
1190	男	本科及以上	0	共产党员	健康	城市	一月数次	上过	4分	未婚	高中	小学及以下	中部地区	23	1998
1191	男	小学及以下	55000	非党员	健康	农业户口	从不	上过	4分	在婚	小学及以下	小学及以下	中部地区	40	1981
1192	女	小学及以下	5000	非党员	很不健康	农业户口	每天	没上过	5分	在婚	小学及以下	小学及以下	中部地区	67	1954
1193	女	小学及以下	1200	非党员	健康	农业户口	从不	没上过	1分	在婚	小学及以下	小学及以下	中部地区	71	1950
1194	女	高中	16800	非党员	很不健康	城市	一月数次	上过	3分	在婚	小学及以下	小学及以下	中部地区	35	1986
1195	女	本科及以上	0	非党员	一般	农业户口	一月数次	上过	5分	在婚	初中	初中	中部地区	35	1986
1196	男	高中	80000	非党员	健康	城市	每天	上过	9分	在婚	小学及以下	小学及以下	中部地区	61	1960
1197	女	本科及以上	70000	共产党员	一般	城市	每天	上过	5分	在婚	高中	小学及以下	东部地区	79	1942
1198	女	小学及以下	1200	非党员	很不健康	农业户口	从不	没上过	1分	在婚	小学及以下	小学及以下	中部地区	70	1951
1199	女	初中	25200	非党员	很不健康	城市	每天	上过	2分	在婚	小学及以下	小学及以下	中部地区	54	1967
1200	女	小学及以下	0	非党员	很不健康	农业户口	一周数次	上过	6分	在婚	小学及以下	小学及以下	中部地区	59	1962
1201	女	高中	60000	非党员	健康	农业户口	一年数次或更少	上过	5分	在婚	小学及以下	小学及以下	中部地区	35	1986
1202	男	初中	50000	非党员	健康	城市	每天	上过	5分	在婚	小学及以下	小学及以下	东部地区	51	1970
1203	男	本科及以上	120000	非党员	健康	农业户口	每天	上过	5分	在婚	高中	初中	东部地区	29	1992
1204	女	本科及以上	200000	共产党员	健康	城市	一周数次	上过	6分	在婚	本科及以上	本科及以上	东部地区	42	1979
1205	女	初中	45000	非党员	健康	农业户口	从不	上过	5分	未婚	小学及以下	小学及以下	东部地区	55	1966
1206	男	小学及以下	0	非党员	健康	农业户口	每天	没上过	5分	在婚	小学及以下	小学及以下	东部地区	70	1951
1207	男	本科及以上	144000	非党员	健康	城市	一月数次	上过	6分	未婚	本科及以上	本科及以上	东部地区	26	1995
1208	男	初中	50000	非党员	一般	农业户口	一周数次	上过	3分	在婚	高中	小学及以下	东部地区	47	1974
1209	男	初中	16000	非党员	健康	农业户口	从不	没上过	1分	在婚	小学及以下	小学及以下	东部地区	73	1948
1210	女	小学及以下	7000	非党员	很不健康	农业户口	从不	没上过	1分	在婚	小学及以下	小学及以下	东部地区	67	1954
1211	女	初中	26000	非党员	一般	农业户口	一周数次	上过	4分	在婚	小学及以下	小学及以下	东部地区	47	1974
1212	女	高中	0	非党员	健康	城市	一年数次或更少	上过	5分	在婚	初中	初中	中部地区	27	1994
1213	女	高中	2000	非党员	健康	城市	每天	上过	4分	在婚	小学及以下	小学及以下	中部地区	58	1963
1214	男	高中	50000	非党员	健康	城市	每天	上过	6分	在婚	小学及以下	初中	中部地区	41	1980
1215	女	高中	0	非党员	健康	农业户口	一月数次	上过	5分	在婚	初中	小学及以下	东部地区	42	1979
1216	女	小学及以下	0	非党员	健康	农业户口	从不	没上过	10分	在婚	小学及以下	小学及以下	东部地区	66	1955
1217	男	小学及以下	99998	非党员	健康	城市	每天	没上过	1分	在婚	小学及以下	小学及以下	中部地区	60	1961
1218	女	初中	20000	非党员	健康	城市	从不	上过	4分	在婚	初中	小学及以下	东部地区	38	1983
1219	女	小学及以下	0	非党员	一般	城市	一周数次	上过	10分	在婚	小学及以下	小学及以下	中部地区	60	1961
1220	女	高中	0	非党员	健康	农业户口	一周数次	上过	1分	在婚	小学及以下	初中	东部地区	48	1973
1221	男	初中	200000	非党员	一般	城市	从不	上过	5分	在婚	小学及以下	初中	中部地区	50	1971
1222	女	本科及以上	100000	非党员	一般	城市	一周数次	上过	5分	在婚	小学及以下	小学及以下	中部地区	59	1962
1223	女	高中	200000	非党员	健康	城市	一年数次或更少	上过	5分	在婚	初中	小学及以下	东部地区	39	1982
1224	女	初中	500	共产党员	健康	农业户口	一周数次	上过	8分	在婚	小学及以下	小学及以下	中部地区	40	1981
1225	女	小学及以下	99997	非党员	一般	农业户口	每天	没上过	1分	未婚	小学及以下	小学及以下	中部地区	55	1966
1226	女	小学及以下	99998	非党员	一般	城市	一周数次	上过	5分	在婚	小学及以下	小学及以下	中部地区	76	1945
1227	女	高中	0	非党员	一般	城市	每天	没上过	3分	在婚	小学及以下	小学及以下	中部地区	63	1958
1228	男	小学及以下	45000	非党员	健康	城市	从不	上过	5分	在婚	初中	初中	中部地区	55	1966
1229	女	小学及以下	3000	非党员	健康	农业户口	一周数次	没上过	1分	未婚	小学及以下	小学及以下	中部地区	63	1958
1230	女	初中	50000	非党员	一般	农业户口	一周数次	上过	2分	在婚	小学及以下	小学及以下	东部地区	55	1966
1231	女	小学及以下	5000	非党员	很不健康	农业户口	从不	没上过	5分	在婚	小学及以下	小学及以下	东部地区	61	1960
1232	男	初中	12000	共产党员	很不健康	农业户口	每天	没上过	5分	在婚	小学及以下	小学及以下	东部地区	85	1936
1233	女	本科及以上	100000	非党员	健康	城市	一周数次	上过	5分	未婚	本科及以上	本科及以上	东部地区	28	1993
1234	女	初中	60000	非党员	健康	农业户口	每天	上过	6分	在婚	初中	初中	中部地区	37	1984
1235	女	高中	50000	非党员	健康	城市	每天	上过	6分	在婚	高中	小学及以下	东部地区	60	1961
1236	男	高中	100000	非党员	健康	城市	每天	上过	4分	未婚	小学及以下	小学及以下	中部地区	49	1972
1237	男	高中	48000	共产党员	健康	城市	每天	上过	8分	在婚	小学及以下	小学及以下	中部地区	72	1949
1238	女	小学及以下	103	非党员	很不健康	农业户口	每天	没上过	1分	在婚	小学及以下	小学及以下	中部地区	75	1946
1239	女	本科及以上	0	共产党员	一般	城市	一周数次	上过	1分	在婚	初中	小学及以下	东部地区	41	1980
1241	男	高中	40000	共产党员	健康	城市	一周数次	上过	5分	在婚	小学及以下	小学及以下	东部地区	61	1960
1242	男	本科及以上	99997	非党员	一般	城市	一周数次	上过	5分	未婚	初中	初中	中部地区	20	2001
1243	女	小学及以下	600	共产党员	健康	农业户口	从不	没上过	10分	未婚	小学及以下	小学及以下	中部地区	77	1944
1245	男	初中	20000	非党员	健康	城市	从不	上过	6分	在婚	小学及以下	小学及以下	东部地区	53	1968
1246	女	初中	0	非党员	一般	农业户口	一年数次或更少	上过	3分	在婚	小学及以下	小学及以下	东部地区	43	1978
1247	女	本科及以上	99997	非党员	健康	城市	一周数次	上过	4分	未婚	小学及以下	本科及以上	东部地区	19	2002
1248	女	高中	99997	非党员	健康	农业户口	一月数次	上过	4分	在婚	初中	初中	东部地区	23	1998
1249	男	初中	48000	非党员	很不健康	城市	从不	没上过	5分	未婚	小学及以下	小学及以下	东部地区	81	1940
1250	男	初中	99999	非党员	一般	城市	从不	没上过	5分	在婚	小学及以下	小学及以下	东部地区	68	1953
1251	男	高中	200000	共产党员	健康	农业户口	每天	上过	5分	在婚	初中	小学及以下	中部地区	47	1974
1252	女	小学及以下	3000	非党员	一般	农业户口	从不	没上过	3分	未婚	小学及以下	小学及以下	中部地区	71	1950
1253	女	小学及以下	30000	非党员	一般	农业户口	从不	没上过	1分	在婚	小学及以下	小学及以下	中部地区	56	1965
1254	男	高中	50000	非党员	健康	城市	每天	上过	5分	在婚	小学及以下	小学及以下	东部地区	73	1948
1255	女	小学及以下	30000	非党员	健康	城市	一周数次	没上过	5分	未婚	本科及以上	本科及以上	东部地区	71	1950
1256	女	初中	25000	非党员	健康	农业户口	从不	上过	1分	在婚	小学及以下	小学及以下	中部地区	37	1984
1257	女	本科及以上	100000	共产党员	健康	城市	一周数次	上过	5分	在婚	小学及以下	小学及以下	东部地区	69	1952
1258	女	小学及以下	10000	非党员	健康	农业户口	从不	上过	5分	在婚	小学及以下	小学及以下	中部地区	61	1960
1259	女	小学及以下	2000	非党员	一般	农业户口	从不	没上过	4分	在婚	小学及以下	小学及以下	中部地区	70	1951
1260	女	本科及以上	50000	非党员	一般	城市	一周数次	上过	5分	在婚	高中	高中	东部地区	49	1972
1261	女	小学及以下	3000	非党员	一般	农业户口	从不	没上过	4分	在婚	小学及以下	小学及以下	中部地区	66	1955
1262	男	本科及以上	200000	非党员	健康	农业户口	一周数次	上过	8分	在婚	小学及以下	小学及以下	东部地区	30	1991
1263	女	初中	40000	共产党员	健康	农业户口	每天	上过	4分	在婚	初中	小学及以下	中部地区	53	1968
1264	女	高中	0	非党员	健康	农业户口	从不	上过	6分	在婚	小学及以下	小学及以下	中部地区	63	1958
1265	女	小学及以下	48000	非党员	很不健康	农业户口	从不	没上过	5分	在婚	小学及以下	小学及以下	中部地区	86	1935
1266	女	小学及以下	60000	非党员	一般	城市	从不	上过	4分	在婚	小学及以下	小学及以下	中部地区	59	1962
1267	女	小学及以下	48000	非党员	健康	城市	从不	没上过	5分	未婚	小学及以下	小学及以下	东部地区	83	1938
1268	女	高中	99998	非党员	一般	城市	一月数次	上过	6分	未婚	小学及以下	小学及以下	中部地区	56	1965
1269	女	本科及以上	170000	非党员	健康	城市	一月数次	上过	4分	在婚	本科及以上	本科及以上	东部地区	29	1992
1270	女	小学及以下	85000	共产党员	一般	城市	从不	没上过	4分	未婚	小学及以下	小学及以下	东部地区	92	1929
1271	男	本科及以上	120000	非党员	健康	农业户口	每天	上过	5分	在婚	小学及以下	小学及以下	东部地区	51	1970
1272	女	小学及以下	99997	非党员	一般	农业户口	从不	上过	4分	在婚	小学及以下	小学及以下	中部地区	48	1973
1273	男	初中	40000	共产党员	健康	农业户口	一月数次	没上过	5分	在婚	小学及以下	小学及以下	中部地区	73	1948
1274	女	小学及以下	0	非党员	很不健康	农业户口	从不	没上过	5分	在婚	小学及以下	小学及以下	中部地区	58	1963
1275	女	初中	40000	非党员	健康	农业户口	从不	上过	5分	在婚	小学及以下	小学及以下	中部地区	25	1996
1276	女	初中	0	非党员	健康	农业户口	每天	上过	6分	在婚	小学及以下	小学及以下	中部地区	41	1980
1277	女	小学及以下	99997	非党员	一般	农业户口	从不	没上过	5分	在婚	小学及以下	小学及以下	中部地区	48	1973
1278	女	初中	0	非党员	健康	农业户口	一月数次	上过	5分	在婚	小学及以下	小学及以下	中部地区	42	1979
1279	男	小学及以下	1000	非党员	很不健康	农业户口	每天	没上过	5分	在婚	小学及以下	小学及以下	中部地区	79	1942
1280	女	初中	24000	共产党员	健康	农业户口	每天	上过	10分	在婚	小学及以下	小学及以下	中部地区	50	1971
1281	男	小学及以下	1000	非党员	健康	农业户口	从不	上过	5分	在婚	小学及以下	小学及以下	中部地区	68	1953
1283	女	初中	0	非党员	健康	农业户口	从不	上过	5分	在婚	小学及以下	小学及以下	中部地区	27	1994
1284	女	小学及以下	0	非党员	健康	农业户口	每天	没上过	5分	在婚	小学及以下	小学及以下	中部地区	59	1962
1285	女	小学及以下	0	非党员	健康	农业户口	从不	没上过	5分	未婚	小学及以下	小学及以下	东部地区	60	1961
1286	女	本科及以上	40000	非党员	健康	城市	每天	上过	5分	在婚	高中	小学及以下	中部地区	39	1982
1287	男	小学及以下	2000	非党员	很不健康	农业户口	从不	没上过	4分	在婚	小学及以下	小学及以下	中部地区	68	1953
1288	男	初中	10000	非党员	一般	农业户口	从不	没上过	3分	在婚	小学及以下	小学及以下	中部地区	56	1965
1289	男	初中	30000	非党员	一般	农业户口	每天	上过	1分	在婚	小学及以下	小学及以下	中部地区	49	1972
1290	男	小学及以下	10000	非党员	一般	农业户口	从不	没上过	3分	未婚	小学及以下	小学及以下	中部地区	71	1950
1291	女	初中	0	非党员	一般	农业户口	一月数次	上过	5分	在婚	小学及以下	小学及以下	中部地区	38	1983
1292	女	小学及以下	5000	非党员	一般	农业户口	一年数次或更少	上过	3分	未婚	初中	小学及以下	中部地区	52	1969
1293	男	初中	40000	非党员	一般	农业户口	从不	没上过	3分	在婚	小学及以下	小学及以下	中部地区	49	1972
1294	男	初中	0	非党员	很不健康	农业户口	每天	上过	1分	在婚	小学及以下	小学及以下	中部地区	46	1975
1295	男	小学及以下	6000	非党员	健康	农业户口	每天	没上过	8分	在婚	小学及以下	小学及以下	中部地区	58	1963
1296	女	小学及以下	9000	非党员	健康	农业户口	从不	没上过	3分	在婚	小学及以下	小学及以下	中部地区	59	1962
1297	男	初中	30000	非党员	健康	农业户口	每天	没上过	5分	在婚	初中	小学及以下	中部地区	58	1963
1298	男	本科及以上	6000	共产党员	健康	农业户口	一周数次	上过	4分	未婚	初中	小学及以下	中部地区	22	1999
1299	女	小学及以下	6344	非党员	很不健康	农业户口	从不	没上过	5分	在婚	小学及以下	小学及以下	中部地区	67	1954
1300	女	本科及以上	4000	非党员	健康	农业户口	一年数次或更少	上过	1分	未婚	初中	小学及以下	中部地区	22	1999
1301	女	小学及以下	0	非党员	一般	城市	每天	没上过	5分	在婚	小学及以下	小学及以下	东部地区	67	1954
1302	女	初中	30000	非党员	健康	农业户口	一周数次	上过	5分	在婚	小学及以下	小学及以下	东部地区	46	1975
1303	女	初中	50000	非党员	健康	农业户口	一周数次	上过	3分	未婚	初中	初中	中部地区	20	2001
1304	男	小学及以下	20000	非党员	一般	农业户口	一年数次或更少	上过	5分	未婚	小学及以下	小学及以下	中部地区	58	1963
1305	女	初中	0	非党员	健康	农业户口	从不	上过	5分	在婚	小学及以下	小学及以下	中部地区	35	1986
1306	女	初中	25000	非党员	健康	农业户口	一年数次或更少	上过	5分	在婚	小学及以下	小学及以下	中部地区	36	1985
1307	女	小学及以下	0	非党员	健康	农业户口	从不	上过	5分	在婚	小学及以下	小学及以下	中部地区	50	1971
1308	男	高中	40000	非党员	健康	农业户口	从不	没上过	4分	在婚	小学及以下	小学及以下	东部地区	52	1969
1309	女	小学及以下	0	非党员	很不健康	农业户口	从不	没上过	5分	在婚	小学及以下	小学及以下	中部地区	61	1960
1310	男	小学及以下	20000	非党员	一般	农业户口	从不	没上过	1分	未婚	小学及以下	小学及以下	东部地区	55	1966
1311	女	小学及以下	0	非党员	一般	农业户口	从不	没上过	6分	在婚	小学及以下	小学及以下	中部地区	57	1964
1312	男	初中	5500	非党员	一般	农业户口	一年数次或更少	没上过	1分	在婚	小学及以下	小学及以下	中部地区	67	1954
1313	男	小学及以下	30000	非党员	健康	农业户口	一月数次	上过	5分	未婚	小学及以下	小学及以下	中部地区	55	1966
1314	女	初中	26000	非党员	健康	城市	每天	上过	7分	在婚	小学及以下	小学及以下	中部地区	56	1965
1315	女	高中	0	非党员	健康	农业户口	一周数次	上过	3分	未婚	高中	小学及以下	中部地区	23	1998
1317	女	初中	23000	共产党员	一般	城市	从不	上过	6分	在婚	高中	小学及以下	东部地区	55	1966
1318	男	高中	400000	非党员	健康	城市	一月数次	上过	7分	在婚	小学及以下	小学及以下	东部地区	42	1979
1319	女	初中	99999	非党员	一般	农业户口	一年数次或更少	上过	4分	在婚	小学及以下	小学及以下	东部地区	38	1983
1320	女	本科及以上	100000	非党员	健康	城市	一月数次	上过	6分	在婚	高中	初中	东部地区	26	1995
1321	男	初中	25000	非党员	很不健康	农业户口	从不	上过	2分	在婚	小学及以下	小学及以下	中部地区	54	1967
1322	女	初中	10000	非党员	一般	农业户口	每天	上过	3分	在婚	小学及以下	小学及以下	中部地区	48	1973
1323	女	初中	2000	非党员	一般	农业户口	一月数次	上过	5分	未婚	小学及以下	小学及以下	中部地区	65	1956
1324	男	高中	8000	非党员	健康	城市	从不	没上过	4分	未婚	小学及以下	小学及以下	中部地区	83	1938
1325	男	小学及以下	0	非党员	一般	农业户口	每天	没上过	3分	未婚	小学及以下	小学及以下	中部地区	71	1950
1326	女	初中	0	非党员	一般	农业户口	从不	上过	6分	未婚	小学及以下	小学及以下	中部地区	33	1988
1327	女	小学及以下	0	非党员	很不健康	农业户口	从不	上过	1分	未婚	小学及以下	小学及以下	中部地区	63	1958
1328	女	初中	0	非党员	健康	城市	一年数次或更少	上过	4分	在婚	小学及以下	小学及以下	中部地区	49	1972
1329	女	小学及以下	99998	非党员	一般	城市	每天	没上过	5分	在婚	小学及以下	小学及以下	中部地区	65	1956
1330	男	高中	36000	共产党员	健康	城市	一年数次或更少	没上过	3分	在婚	小学及以下	小学及以下	中部地区	71	1950
1331	女	本科及以上	0	非党员	一般	城市	从不	上过	4分	在婚	小学及以下	小学及以下	中部地区	34	1987
1332	女	高中	50000	非党员	健康	城市	每天	上过	2分	在婚	小学及以下	初中	中部地区	36	1985
1333	女	本科及以上	85000	非党员	健康	城市	一年数次或更少	上过	7分	未婚	初中	初中	中部地区	25	1996
1334	女	本科及以上	0	非党员	健康	城市	一月数次	上过	3分	在婚	初中	高中	中部地区	30	1991
1335	男	本科及以上	5000	非党员	一般	农业户口	一年数次或更少	上过	3分	未婚	小学及以下	小学及以下	东部地区	22	1999
1336	女	本科及以上	40000	非党员	一般	农业户口	每天	上过	4分	在婚	高中	本科及以上	中部地区	43	1978
1337	女	本科及以上	99997	共产党员	健康	城市	一月数次	上过	4分	未婚	高中	高中	东部地区	22	1999
1338	女	初中	48000	非党员	健康	农业户口	每天	上过	5分	在婚	本科及以上	小学及以下	中部地区	57	1964
1339	女	高中	10000	非党员	很不健康	城市	每天	上过	4分	在婚	初中	小学及以下	中部地区	54	1967
1340	女	初中	30000	非党员	一般	城市	每天	上过	5分	在婚	小学及以下	小学及以下	东部地区	56	1965
1341	男	本科及以上	130000	共产党员	健康	城市	从不	上过	6分	未婚	小学及以下	小学及以下	东部地区	47	1974
1342	女	小学及以下	0	非党员	一般	农业户口	从不	没上过	3分	未婚	小学及以下	小学及以下	东部地区	76	1945
1343	男	高中	60000	非党员	健康	城市	从不	没上过	5分	未婚	小学及以下	小学及以下	东部地区	66	1955
1344	男	初中	48000	非党员	健康	城市	从不	没上过	4分	在婚	小学及以下	小学及以下	东部地区	68	1953
1345	男	高中	65000	共产党员	一般	城市	一月数次	没上过	5分	在婚	小学及以下	小学及以下	中部地区	73	1948
1346	男	小学及以下	0	非党员	很不健康	农业户口	从不	没上过	5分	在婚	小学及以下	小学及以下	中部地区	69	1952
1347	男	小学及以下	20000	非党员	一般	农业户口	每天	没上过	4分	在婚	小学及以下	小学及以下	中部地区	63	1958
1348	男	高中	60000	共产党员	很不健康	城市	每天	上过	5分	在婚	小学及以下	小学及以下	中部地区	84	1937
1349	男	小学及以下	30000	非党员	一般	农业户口	每天	上过	8分	在婚	小学及以下	小学及以下	中部地区	59	1962
1350	男	高中	30000	非党员	一般	农业户口	一年数次或更少	上过	5分	在婚	高中	小学及以下	中部地区	60	1961
1351	女	小学及以下	3000	非党员	健康	农业户口	从不	上过	5分	在婚	小学及以下	小学及以下	中部地区	50	1971
1352	女	初中	10000	非党员	一般	农业户口	从不	上过	7分	在婚	小学及以下	小学及以下	中部地区	50	1971
1353	男	初中	50000	非党员	一般	城市	每天	上过	5分	在婚	小学及以下	小学及以下	中部地区	67	1954
1354	男	本科及以上	50000	非党员	健康	城市	从不	上过	6分	在婚	初中	初中	中部地区	40	1981
1355	女	初中	13000	非党员	一般	农业户口	一年数次或更少	上过	6分	在婚	小学及以下	小学及以下	中部地区	57	1964
1356	男	小学及以下	40000	共产党员	很不健康	城市	从不	没上过	2分	在婚	小学及以下	小学及以下	中部地区	77	1944
1357	男	小学及以下	5000	非党员	健康	农业户口	一周数次	没上过	5分	在婚	小学及以下	小学及以下	东部地区	68	1953
1358	女	小学及以下	30000	非党员	一般	农业户口	每天	没上过	5分	在婚	小学及以下	小学及以下	东部地区	72	1949
1359	女	本科及以上	0	非党员	健康	农业户口	一月数次	上过	6分	在婚	小学及以下	小学及以下	东部地区	31	1990
1360	女	小学及以下	3000	非党员	健康	农业户口	从不	上过	6分	在婚	小学及以下	小学及以下	中部地区	55	1966
1361	女	小学及以下	4000	非党员	一般	农业户口	从不	上过	6分	在婚	小学及以下	小学及以下	中部地区	57	1964
1362	女	初中	100000	非党员	健康	农业户口	从不	上过	8分	在婚	初中	初中	中部地区	54	1967
1363	女	小学及以下	0	非党员	很不健康	农业户口	从不	没上过	3分	在婚	小学及以下	小学及以下	中部地区	50	1971
1364	男	初中	25000	非党员	健康	城市	从不	上过	2分	在婚	高中	小学及以下	中部地区	50	1971
1365	女	初中	50000	非党员	一般	农业户口	从不	上过	4分	在婚	小学及以下	小学及以下	中部地区	32	1989
1366	女	初中	0	非党员	健康	农业户口	从不	没上过	4分	在婚	小学及以下	小学及以下	中部地区	59	1962
1367	女	小学及以下	25200	非党员	一般	农业户口	从不	上过	5分	在婚	小学及以下	小学及以下	中部地区	39	1982
1368	男	初中	0	非党员	健康	农业户口	每天	没上过	5分	未婚	小学及以下	小学及以下	中部地区	73	1948
1369	女	小学及以下	0	非党员	一般	农业户口	每天	上过	5分	在婚	小学及以下	小学及以下	中部地区	61	1960
1370	女	初中	25200	非党员	一般	城市	每天	上过	4分	在婚	小学及以下	小学及以下	中部地区	55	1966
1371	女	小学及以下	20000	非党员	一般	农业户口	从不	上过	4分	在婚	初中	小学及以下	中部地区	45	1976
1372	女	初中	0	非党员	一般	农业户口	从不	上过	2分	在婚	小学及以下	小学及以下	中部地区	38	1983
1373	男	本科及以上	35000	非党员	健康	城市	每天	上过	4分	未婚	初中	初中	东部地区	22	1999
1374	女	初中	0	非党员	健康	农业户口	每天	上过	4分	在婚	小学及以下	小学及以下	东部地区	31	1990
1375	男	高中	80000	非党员	健康	农业户口	从不	上过	4分	在婚	小学及以下	小学及以下	东部地区	42	1979
1376	女	小学及以下	5000	非党员	一般	农业户口	一周数次	没上过	10分	未婚	小学及以下	小学及以下	东部地区	59	1962
1377	女	初中	18000	非党员	很不健康	城市	每天	上过	3分	在婚	小学及以下	小学及以下	中部地区	67	1954
1378	女	高中	50000	非党员	健康	农业户口	一周数次	上过	5分	在婚	小学及以下	小学及以下	中部地区	31	1990
1379	女	高中	100000	非党员	健康	农业户口	一年数次或更少	上过	5分	在婚	小学及以下	小学及以下	中部地区	31	1990
1380	女	高中	0	非党员	健康	农业户口	一年数次或更少	上过	5分	在婚	初中	小学及以下	中部地区	35	1986
1381	女	本科及以上	40000	非党员	一般	城市	一年数次或更少	上过	5分	未婚	初中	初中	东部地区	40	1981
1382	女	小学及以下	20000	非党员	很不健康	农业户口	一周数次	上过	5分	在婚	小学及以下	小学及以下	中部地区	42	1979
1383	男	本科及以上	50000	非党员	健康	农业户口	每天	上过	2分	在婚	初中	初中	中部地区	29	1992
1384	男	小学及以下	4460	共产党员	很不健康	农业户口	从不	没上过	8分	未婚	小学及以下	小学及以下	中部地区	80	1941
1385	男	高中	40000	非党员	健康	农业户口	从不	上过	3分	在婚	小学及以下	小学及以下	中部地区	48	1973
1386	男	初中	20000	非党员	很不健康	农业户口	每天	没上过	7分	在婚	小学及以下	小学及以下	中部地区	67	1954
1387	男	小学及以下	6000	非党员	很不健康	农业户口	从不	没上过	5分	在婚	小学及以下	小学及以下	中部地区	52	1969
1388	女	小学及以下	4000	非党员	很不健康	农业户口	从不	没上过	1分	在婚	小学及以下	小学及以下	中部地区	56	1965
1389	男	初中	20000	非党员	一般	农业户口	从不	上过	5分	在婚	小学及以下	小学及以下	中部地区	57	1964
1390	男	高中	40000	非党员	一般	农业户口	一年数次或更少	上过	5分	未婚	初中	小学及以下	东部地区	25	1996
1391	男	初中	50000	非党员	健康	农业户口	从不	上过	4分	在婚	高中	小学及以下	中部地区	73	1948
1392	男	小学及以下	1200	非党员	很不健康	农业户口	每天	没上过	1分	在婚	小学及以下	小学及以下	中部地区	79	1942
1393	女	初中	0	非党员	一般	农业户口	从不	上过	3分	在婚	小学及以下	小学及以下	中部地区	21	2000
1394	女	初中	20000	非党员	健康	农业户口	一周数次	上过	5分	在婚	小学及以下	高中	中部地区	34	1987
1395	女	高中	70000	非党员	一般	城市	一周数次	上过	5分	在婚	高中	小学及以下	东部地区	54	1967
1396	女	高中	38400	非党员	一般	农业户口	每天	上过	5分	未婚	小学及以下	小学及以下	东部地区	65	1956
1397	男	高中	10000	非党员	健康	农业户口	从不	上过	1分	在婚	小学及以下	小学及以下	中部地区	56	1965
1398	女	初中	40000	非党员	健康	城市	一周数次	上过	5分	在婚	小学及以下	小学及以下	东部地区	67	1954
1399	男	本科及以上	0	非党员	健康	城市	一周数次	上过	5分	未婚	高中	高中	东部地区	25	1996
1400	女	小学及以下	50000	非党员	一般	农业户口	从不	上过	1分	在婚	初中	小学及以下	东部地区	46	1975
1401	男	本科及以上	0	非党员	健康	农业户口	一周数次	上过	3分	未婚	初中	初中	东部地区	20	2001
1402	女	小学及以下	0	非党员	一般	农业户口	从不	没上过	4分	在婚	小学及以下	小学及以下	东部地区	68	1953
1403	女	小学及以下	0	非党员	很不健康	农业户口	从不	没上过	3分	在婚	小学及以下	小学及以下	东部地区	67	1954
1404	女	本科及以上	90000	共产党员	健康	城市	一年数次或更少	上过	4分	在婚	初中	高中	东部地区	29	1992
1405	男	初中	0	非党员	很不健康	农业户口	从不	没上过	1分	在婚	小学及以下	小学及以下	中部地区	76	1945
1406	女	小学及以下	450	非党员	一般	农业户口	每天	上过	1分	在婚	小学及以下	小学及以下	东部地区	60	1961
1407	女	小学及以下	0	非党员	很不健康	农业户口	从不	没上过	1分	在婚	小学及以下	小学及以下	东部地区	68	1953
1408	男	高中	50000	非党员	健康	城市	从不	上过	4分	在婚	小学及以下	高中	中部地区	35	1986
1409	男	小学及以下	40000	非党员	健康	农业户口	从不	没上过	1分	未婚	小学及以下	小学及以下	东部地区	50	1971
1410	男	初中	30000	非党员	健康	农业户口	一月数次	上过	6分	在婚	小学及以下	小学及以下	中部地区	48	1973
1411	男	初中	0	非党员	健康	农业户口	从不	没上过	5分	在婚	小学及以下	小学及以下	东部地区	74	1947
1412	女	高中	0	非党员	健康	农业户口	一周数次	上过	6分	在婚	小学及以下	初中	中部地区	31	1990
1413	女	高中	0	非党员	健康	农业户口	一年数次或更少	上过	6分	在婚	小学及以下	小学及以下	中部地区	23	1998
1414	男	高中	15000	非党员	健康	农业户口	从不	没上过	5分	在婚	小学及以下	小学及以下	东部地区	68	1953
1415	女	初中	0	非党员	很不健康	农业户口	从不	上过	2分	未婚	小学及以下	小学及以下	东部地区	59	1962
1416	女	初中	0	非党员	健康	农业户口	从不	上过	1分	在婚	小学及以下	小学及以下	东部地区	63	1958
1417	男	初中	60000	非党员	健康	农业户口	从不	上过	4分	在婚	小学及以下	小学及以下	东部地区	45	1976
1418	女	小学及以下	0	非党员	健康	农业户口	每天	没上过	8分	未婚	小学及以下	小学及以下	东部地区	57	1964
1419	男	高中	25000	非党员	一般	农业户口	一年数次或更少	上过	2分	在婚	初中	小学及以下	东部地区	43	1978
1420	女	初中	99997	非党员	健康	农业户口	一年数次或更少	没上过	5分	在婚	小学及以下	小学及以下	东部地区	55	1966
1421	男	高中	0	非党员	一般	农业户口	从不	没上过	4分	在婚	小学及以下	小学及以下	东部地区	62	1959
1422	女	初中	20000	非党员	很不健康	农业户口	从不	上过	6分	在婚	初中	小学及以下	东部地区	57	1964
1423	女	初中	30000	非党员	健康	农业户口	一月数次	上过	4分	在婚	本科及以上	小学及以下	东部地区	44	1977
1424	男	初中	39000	共产党员	健康	城市	每天	没上过	5分	在婚	小学及以下	小学及以下	中部地区	79	1942
1425	女	初中	8000	非党员	健康	农业户口	从不	上过	4分	在婚	初中	初中	东部地区	30	1991
1426	男	本科及以上	99999	非党员	一般	城市	每天	上过	2分	未婚	小学及以下	小学及以下	中部地区	24	1997
1427	女	高中	0	非党员	健康	城市	一年数次或更少	上过	7分	未婚	小学及以下	小学及以下	中部地区	50	1971
1428	男	高中	30000	非党员	健康	农业户口	一周数次	上过	3分	未婚	小学及以下	小学及以下	东部地区	19	2002
1429	女	高中	20000	共产党员	健康	城市	一年数次或更少	上过	4分	在婚	小学及以下	小学及以下	东部地区	61	1960
1430	男	高中	50000	非党员	健康	城市	一年数次或更少	上过	1分	在婚	小学及以下	小学及以下	东部地区	45	1976
1431	男	本科及以上	200000	非党员	一般	城市	每天	上过	3分	在婚	高中	高中	东部地区	49	1972
1432	男	初中	10000	非党员	很不健康	农业户口	从不	没上过	5分	在婚	小学及以下	小学及以下	东部地区	68	1953
1433	男	本科及以上	70000	非党员	健康	城市	一年数次或更少	上过	3分	在婚	初中	小学及以下	东部地区	59	1962
1434	女	初中	30000	非党员	健康	城市	从不	上过	6分	在婚	小学及以下	小学及以下	东部地区	44	1977
1435	男	小学及以下	45000	非党员	一般	城市	每天	没上过	5分	在婚	小学及以下	小学及以下	东部地区	67	1954
1437	男	高中	4300	非党员	健康	城市	一周数次	没上过	7分	在婚	小学及以下	小学及以下	东部地区	72	1949
1438	男	本科及以上	99997	非党员	健康	农业户口	每天	上过	5分	未婚	小学及以下	小学及以下	东部地区	22	1999
1439	女	初中	20000	非党员	一般	农业户口	一周数次	上过	1分	在婚	初中	高中	东部地区	36	1985
1440	男	初中	100000	非党员	一般	农业户口	一月数次	上过	2分	在婚	高中	小学及以下	东部地区	50	1971
1441	女	小学及以下	99997	非党员	很不健康	农业户口	从不	没上过	1分	未婚	小学及以下	小学及以下	东部地区	79	1942
1442	女	本科及以上	0	非党员	健康	城市	从不	上过	3分	在婚	初中	高中	中部地区	33	1988
1443	男	初中	40000	非党员	健康	城市	每天	没上过	3分	在婚	小学及以下	小学及以下	中部地区	51	1970
1444	男	初中	48000	共产党员	健康	城市	每天	上过	4分	在婚	小学及以下	小学及以下	东部地区	79	1942
1445	男	高中	84000	共产党员	健康	城市	一周数次	上过	6分	在婚	小学及以下	小学及以下	东部地区	81	1940
1446	女	小学及以下	0	非党员	很不健康	农业户口	一周数次	没上过	6分	未婚	小学及以下	小学及以下	东部地区	79	1942
1447	男	高中	36000	非党员	很不健康	城市	每天	上过	5分	在婚	小学及以下	小学及以下	东部地区	60	1961
1448	女	初中	28800	非党员	健康	农业户口	从不	没上过	5分	在婚	小学及以下	小学及以下	东部地区	65	1956
1449	女	初中	0	非党员	健康	农业户口	一月数次	上过	5分	在婚	小学及以下	小学及以下	中部地区	57	1964
1450	女	本科及以上	25000	非党员	健康	城市	每天	上过	6分	在婚	初中	初中	中部地区	39	1982
1451	女	初中	6000	非党员	很不健康	城市	一月数次	没上过	2分	未婚	小学及以下	小学及以下	中部地区	56	1965
1452	女	本科及以上	100000	非党员	健康	城市	每天	上过	5分	在婚	初中	小学及以下	东部地区	46	1975
1453	男	初中	40000	非党员	一般	农业户口	每天	上过	6分	在婚	小学及以下	小学及以下	东部地区	69	1952
1454	男	初中	8000	非党员	很不健康	农业户口	从不	上过	4分	未婚	小学及以下	小学及以下	中部地区	66	1955
1455	女	小学及以下	99997	非党员	健康	农业户口	一周数次	没上过	5分	在婚	小学及以下	小学及以下	中部地区	53	1968
1456	女	初中	20000	非党员	健康	城市	一周数次	上过	4分	在婚	小学及以下	小学及以下	东部地区	53	1968
1457	男	初中	50000	非党员	健康	农业户口	每天	上过	3分	在婚	高中	小学及以下	东部地区	49	1972
1458	女	初中	40000	非党员	健康	农业户口	每天	上过	4分	在婚	小学及以下	初中	中部地区	31	1990
1459	女	小学及以下	30000	非党员	健康	农业户口	一年数次或更少	上过	5分	未婚	初中	小学及以下	东部地区	56	1965
1460	男	小学及以下	99997	非党员	一般	农业户口	从不	没上过	2分	在婚	初中	初中	中部地区	51	1970
1461	女	高中	0	非党员	一般	农业户口	每天	上过	1分	在婚	小学及以下	小学及以下	东部地区	63	1958
1462	女	小学及以下	99998	非党员	健康	农业户口	从不	没上过	3分	在婚	小学及以下	小学及以下	中部地区	52	1969
1464	女	小学及以下	99998	非党员	一般	农业户口	一周数次	上过	5分	在婚	小学及以下	小学及以下	中部地区	48	1973
1468	女	小学及以下	30000	非党员	一般	农业户口	每天	没上过	3分	在婚	小学及以下	小学及以下	中部地区	41	1980
1470	男	小学及以下	1560	非党员	健康	农业户口	每天	没上过	3分	在婚	小学及以下	小学及以下	中部地区	69	1952
1471	男	高中	0	非党员	健康	农业户口	一周数次	上过	3分	未婚	高中	初中	中部地区	19	2002
1472	女	高中	50000	非党员	健康	城市	一年数次或更少	上过	3分	在婚	小学及以下	小学及以下	中部地区	34	1987
1474	女	小学及以下	0	非党员	健康	农业户口	每天	上过	1分	在婚	小学及以下	小学及以下	中部地区	42	1979
1475	女	初中	10000	非党员	健康	农业户口	一月数次	上过	5分	在婚	小学及以下	小学及以下	中部地区	29	1992
1476	男	高中	30000	非党员	很不健康	农业户口	一年数次或更少	没上过	1分	在婚	小学及以下	小学及以下	中部地区	58	1963
1477	女	初中	15000	非党员	健康	农业户口	从不	没上过	6分	在婚	小学及以下	小学及以下	中部地区	59	1962
1478	女	小学及以下	0	非党员	很不健康	农业户口	每天	没上过	7分	在婚	小学及以下	小学及以下	东部地区	85	1936
1479	男	初中	60000	非党员	一般	农业户口	一年数次或更少	上过	5分	在婚	小学及以下	小学及以下	东部地区	52	1969
1480	女	初中	110000	非党员	健康	农业户口	从不	没上过	6分	在婚	小学及以下	小学及以下	东部地区	58	1963
1481	男	初中	60000	共产党员	一般	城市	每天	上过	6分	在婚	小学及以下	小学及以下	中部地区	78	1943
1482	女	初中	60000	非党员	一般	农业户口	每天	上过	4分	在婚	小学及以下	小学及以下	中部地区	34	1987
1483	女	本科及以上	0	非党员	健康	农业户口	一周数次	上过	4分	未婚	初中	初中	中部地区	18	2003
1484	女	小学及以下	24000	共产党员	一般	城市	每天	没上过	7分	在婚	小学及以下	小学及以下	中部地区	70	1951
1485	男	初中	30000	非党员	健康	农业户口	从不	上过	5分	在婚	小学及以下	小学及以下	东部地区	40	1981
1486	女	小学及以下	1200	共产党员	健康	农业户口	每天	上过	5分	在婚	小学及以下	小学及以下	中部地区	68	1953
1487	女	高中	48000	非党员	很不健康	城市	一月数次	上过	3分	在婚	初中	小学及以下	东部地区	39	1982
1488	女	初中	1416	非党员	很不健康	农业户口	从不	没上过	5分	在婚	小学及以下	小学及以下	东部地区	77	1944
1489	女	小学及以下	10000	非党员	一般	农业户口	从不	没上过	1分	在婚	小学及以下	小学及以下	中部地区	64	1957
1490	男	高中	5000	非党员	健康	农业户口	从不	上过	8分	在婚	初中	小学及以下	中部地区	35	1986
1491	女	小学及以下	2160	非党员	健康	农业户口	从不	没上过	1分	在婚	小学及以下	小学及以下	东部地区	66	1955
1492	男	高中	20000	共产党员	健康	农业户口	从不	上过	5分	在婚	初中	小学及以下	东部地区	63	1958
1493	女	初中	0	非党员	一般	农业户口	从不	没上过	5分	在婚	小学及以下	小学及以下	东部地区	22	1999
1494	女	小学及以下	70000	非党员	一般	农业户口	一年数次或更少	没上过	5分	在婚	小学及以下	小学及以下	东部地区	54	1967
1495	女	小学及以下	99997	非党员	很不健康	农业户口	从不	没上过	1分	在婚	小学及以下	小学及以下	东部地区	78	1943
1496	女	初中	4000	非党员	很不健康	农业户口	从不	上过	1分	在婚	小学及以下	高中	东部地区	60	1961
1497	女	小学及以下	99998	非党员	健康	农业户口	从不	上过	5分	在婚	高中	小学及以下	东部地区	34	1987
1498	女	小学及以下	1320	非党员	一般	农业户口	从不	没上过	5分	在婚	小学及以下	小学及以下	东部地区	72	1949
1499	男	小学及以下	1400	非党员	健康	农业户口	从不	上过	5分	未婚	小学及以下	小学及以下	东部地区	71	1950
1500	女	小学及以下	99998	非党员	一般	农业户口	每天	上过	4分	未婚	小学及以下	小学及以下	东部地区	70	1951
1501	男	本科及以上	20000	共产党员	健康	农业户口	一月数次	上过	1分	未婚	初中	初中	东部地区	25	1996
1502	女	小学及以下	0	非党员	很不健康	农业户口	从不	没上过	1分	未婚	小学及以下	小学及以下	东部地区	73	1948
1503	女	初中	0	非党员	健康	农业户口	从不	上过	6分	在婚	小学及以下	小学及以下	东部地区	57	1964
1504	女	初中	99997	非党员	健康	农业户口	一年数次或更少	上过	6分	在婚	小学及以下	小学及以下	东部地区	39	1982
1505	女	小学及以下	99997	非党员	一般	农业户口	从不	没上过	5分	在婚	小学及以下	小学及以下	东部地区	72	1949
1506	男	初中	55000	非党员	健康	农业户口	从不	上过	4分	在婚	小学及以下	小学及以下	东部地区	55	1966
1507	女	小学及以下	16000	非党员	很不健康	城市	从不	上过	5分	在婚	小学及以下	小学及以下	东部地区	67	1954
1508	女	初中	10000	非党员	健康	农业户口	一年数次或更少	上过	4分	在婚	小学及以下	小学及以下	东部地区	51	1970
1509	男	初中	60000	非党员	一般	农业户口	一月数次	没上过	6分	在婚	小学及以下	小学及以下	东部地区	59	1962
1510	男	高中	100000	非党员	健康	城市	一周数次	上过	5分	在婚	小学及以下	小学及以下	东部地区	41	1980
1511	女	小学及以下	0	非党员	很不健康	农业户口	从不	没上过	5分	在婚	小学及以下	小学及以下	东部地区	69	1952
1512	男	本科及以上	99997	非党员	一般	城市	一周数次	上过	4分	未婚	高中	高中	东部地区	20	2001
1513	男	初中	0	非党员	很不健康	农业户口	每天	没上过	5分	在婚	小学及以下	小学及以下	东部地区	68	1953
1514	女	初中	0	非党员	一般	农业户口	从不	上过	5分	在婚	小学及以下	小学及以下	东部地区	27	1994
1515	女	小学及以下	0	非党员	健康	农业户口	每天	没上过	8分	未婚	小学及以下	小学及以下	东部地区	67	1954
1516	男	高中	20000	非党员	一般	农业户口	每天	没上过	5分	在婚	小学及以下	小学及以下	东部地区	65	1956
1517	女	高中	9600	非党员	很不健康	城市	从不	没上过	6分	在婚	小学及以下	小学及以下	东部地区	59	1962
1518	女	小学及以下	40000	非党员	健康	农业户口	一年数次或更少	没上过	4分	在婚	小学及以下	小学及以下	东部地区	46	1975
1519	男	初中	5000	共产党员	健康	城市	一周数次	上过	5分	在婚	小学及以下	小学及以下	中部地区	68	1953
1520	女	高中	99997	非党员	健康	农业户口	每天	没上过	6分	在婚	小学及以下	小学及以下	中部地区	63	1958
1521	男	小学及以下	20000	非党员	健康	农业户口	每天	没上过	1分	在婚	小学及以下	小学及以下	中部地区	69	1952
1522	女	初中	99999	非党员	很不健康	农业户口	从不	没上过	5分	在婚	小学及以下	小学及以下	东部地区	50	1971
1523	男	小学及以下	50000	非党员	健康	城市	每天	没上过	4分	在婚	小学及以下	小学及以下	东部地区	70	1951
1524	女	小学及以下	1200	非党员	健康	农业户口	每天	没上过	5分	未婚	小学及以下	小学及以下	中部地区	79	1942
1525	女	小学及以下	0	非党员	健康	农业户口	从不	没上过	5分	在婚	小学及以下	小学及以下	中部地区	58	1963
1526	女	高中	36000	非党员	很不健康	城市	每天	上过	1分	未婚	小学及以下	小学及以下	东部地区	63	1958
1527	女	初中	1600	共产党员	一般	城市	一月数次	没上过	5分	未婚	小学及以下	小学及以下	中部地区	74	1947
1528	男	本科及以上	0	非党员	健康	城市	一周数次	上过	7分	未婚	本科及以上	高中	中部地区	22	1999
1529	女	小学及以下	99998	非党员	健康	农业户口	从不	上过	4分	在婚	小学及以下	小学及以下	中部地区	50	1971
1530	女	小学及以下	21000	非党员	健康	城市	一周数次	没上过	5分	在婚	小学及以下	小学及以下	中部地区	54	1967
1531	女	初中	10000	非党员	很不健康	城市	从不	上过	1分	在婚	小学及以下	小学及以下	中部地区	58	1963
1532	女	高中	10000	非党员	健康	城市	一年数次或更少	上过	4分	在婚	初中	小学及以下	中部地区	52	1969
1533	女	小学及以下	10000	非党员	健康	农业户口	一月数次	上过	7分	在婚	小学及以下	小学及以下	东部地区	58	1963
1534	女	本科及以上	50000	共产党员	健康	城市	一周数次	上过	2分	在婚	初中	小学及以下	东部地区	42	1979
1535	女	小学及以下	0	非党员	一般	农业户口	从不	上过	5分	在婚	小学及以下	小学及以下	东部地区	59	1962
1536	男	小学及以下	100	非党员	健康	农业户口	每天	没上过	3分	在婚	小学及以下	小学及以下	东部地区	77	1944
1537	男	高中	30000	非党员	一般	城市	一月数次	上过	5分	在婚	小学及以下	小学及以下	东部地区	56	1965
1538	男	高中	54000	非党员	很不健康	城市	从不	上过	5分	在婚	初中	初中	中部地区	82	1939
1539	女	高中	50000	非党员	健康	城市	每天	上过	6分	在婚	初中	小学及以下	中部地区	41	1980
1540	女	小学及以下	0	非党员	一般	农业户口	从不	上过	3分	在婚	小学及以下	小学及以下	中部地区	55	1966
1541	女	初中	0	非党员	一般	农业户口	一周数次	没上过	5分	在婚	小学及以下	小学及以下	中部地区	67	1954
1542	男	本科及以上	18000	非党员	健康	城市	一周数次	上过	5分	未婚	本科及以上	高中	东部地区	21	2000
1543	女	初中	12000	非党员	一般	农业户口	一周数次	没上过	1分	未婚	小学及以下	小学及以下	中部地区	69	1952
1544	女	小学及以下	0	非党员	一般	农业户口	从不	没上过	5分	在婚	小学及以下	小学及以下	中部地区	75	1946
1545	女	本科及以上	100000	共产党员	健康	城市	每天	上过	5分	在婚	初中	小学及以下	东部地区	42	1979
1546	男	初中	80000	非党员	一般	农业户口	一月数次	上过	1分	在婚	初中	小学及以下	中部地区	32	1989
1547	男	小学及以下	20000	非党员	一般	农业户口	从不	上过	5分	在婚	小学及以下	小学及以下	中部地区	44	1977
1548	男	本科及以上	200000	非党员	一般	城市	每天	上过	6分	未婚	高中	小学及以下	中部地区	58	1963
1549	男	初中	10000	非党员	健康	农业户口	一周数次	上过	1分	未婚	小学及以下	小学及以下	中部地区	35	1986
1550	男	初中	24000	非党员	一般	农业户口	一月数次	没上过	5分	在婚	小学及以下	小学及以下	中部地区	56	1965
1551	男	高中	12000	非党员	一般	城市	一周数次	上过	4分	在婚	小学及以下	小学及以下	中部地区	60	1961
1552	女	小学及以下	0	非党员	健康	农业户口	每天	没上过	5分	在婚	小学及以下	小学及以下	中部地区	74	1947
1553	男	初中	40000	共产党员	一般	农业户口	一月数次	没上过	5分	在婚	高中	小学及以下	中部地区	50	1971
1554	女	初中	24000	非党员	健康	城市	每天	上过	5分	在婚	小学及以下	小学及以下	中部地区	60	1961
1555	女	小学及以下	48000	非党员	健康	城市	每天	没上过	6分	未婚	小学及以下	小学及以下	东部地区	74	1947
1556	女	高中	24000	非党员	健康	城市	一周数次	上过	4分	在婚	小学及以下	小学及以下	东部地区	61	1960
1557	女	本科及以上	100000	共产党员	健康	城市	每天	上过	4分	在婚	小学及以下	小学及以下	东部地区	58	1963
1558	女	初中	20000	非党员	健康	城市	一周数次	上过	6分	在婚	初中	小学及以下	东部地区	49	1972
1559	男	本科及以上	1000000	非党员	健康	农业户口	每天	上过	1分	在婚	小学及以下	小学及以下	东部地区	47	1974
1560	男	初中	48000	共产党员	健康	城市	每天	没上过	4分	在婚	小学及以下	小学及以下	东部地区	81	1940
1561	女	本科及以上	0	非党员	健康	城市	一月数次	上过	5分	未婚	本科及以上	本科及以上	东部地区	21	2000
1562	男	高中	60000	非党员	健康	农业户口	一周数次	上过	6分	在婚	初中	高中	东部地区	32	1989
1563	女	小学及以下	0	非党员	健康	农业户口	一月数次	上过	4分	在婚	小学及以下	小学及以下	中部地区	37	1984
1564	女	小学及以下	40000	非党员	健康	农业户口	从不	上过	1分	在婚	小学及以下	小学及以下	中部地区	31	1990
1566	男	本科及以上	5000	共产党员	健康	农业户口	一周数次	上过	4分	未婚	高中	小学及以下	东部地区	23	1998
1567	女	小学及以下	1200	非党员	很不健康	农业户口	每天	上过	5分	在婚	小学及以下	小学及以下	中部地区	64	1957
1568	女	小学及以下	32400	非党员	一般	城市	每天	没上过	3分	未婚	小学及以下	小学及以下	东部地区	68	1953
1569	女	小学及以下	2000	非党员	很不健康	城市	每天	没上过	5分	在婚	小学及以下	小学及以下	中部地区	61	1960
1570	男	本科及以上	99999	非党员	健康	城市	一月数次	上过	4分	在婚	初中	初中	东部地区	30	1991
1571	男	本科及以上	12000	非党员	健康	城市	一月数次	上过	5分	未婚	本科及以上	本科及以上	东部地区	21	2000
1572	女	小学及以下	26400	非党员	很不健康	城市	从不	没上过	5分	在婚	小学及以下	小学及以下	中部地区	74	1947
1573	男	高中	99999	非党员	健康	农业户口	一月数次	上过	5分	在婚	初中	初中	中部地区	37	1984
1574	女	本科及以上	0	非党员	健康	城市	一年数次或更少	上过	6分	在婚	小学及以下	初中	中部地区	28	1993
1575	女	本科及以上	130000	非党员	健康	城市	每天	上过	8分	在婚	初中	初中	中部地区	28	1993
1576	女	本科及以上	40000	共产党员	健康	城市	每天	上过	6分	未婚	高中	小学及以下	中部地区	43	1978
1577	女	本科及以上	0	共产党员	健康	城市	一周数次	上过	6分	未婚	本科及以上	本科及以上	东部地区	22	1999
1578	男	本科及以上	40000	非党员	一般	城市	一月数次	上过	4分	在婚	初中	小学及以下	东部地区	32	1989
1579	女	高中	0	非党员	很不健康	农业户口	每天	没上过	6分	在婚	小学及以下	小学及以下	中部地区	64	1957
1580	男	初中	1200	非党员	很不健康	农业户口	从不	没上过	1分	在婚	小学及以下	小学及以下	中部地区	75	1946
1581	女	高中	100000	非党员	健康	城市	一周数次	上过	6分	在婚	高中	高中	东部地区	39	1982
1582	女	初中	0	非党员	健康	城市	一周数次	上过	6分	在婚	小学及以下	小学及以下	东部地区	53	1968
1583	男	高中	50000	共产党员	健康	城市	每天	上过	3分	在婚	小学及以下	小学及以下	东部地区	69	1952
1584	女	小学及以下	25000	非党员	健康	农业户口	一周数次	上过	5分	未婚	小学及以下	小学及以下	中部地区	57	1964
1585	男	初中	60000	非党员	一般	城市	从不	上过	4分	在婚	小学及以下	小学及以下	中部地区	58	1963
1586	女	本科及以上	50000	非党员	一般	城市	一月数次	上过	4分	在婚	小学及以下	小学及以下	中部地区	35	1986
1587	男	初中	18000	非党员	健康	城市	一年数次或更少	没上过	4分	在婚	小学及以下	小学及以下	东部地区	58	1963
1588	男	本科及以上	100000	非党员	一般	农业户口	一周数次	上过	3分	在婚	小学及以下	小学及以下	东部地区	51	1970
1589	男	初中	0	非党员	很不健康	农业户口	从不	没上过	5分	在婚	小学及以下	小学及以下	中部地区	61	1960
1590	女	初中	50000	非党员	健康	城市	从不	上过	4分	在婚	小学及以下	小学及以下	东部地区	46	1975
1591	男	小学及以下	1560	非党员	很不健康	农业户口	从不	没上过	6分	未婚	小学及以下	小学及以下	中部地区	73	1948
1592	女	小学及以下	0	非党员	很不健康	农业户口	从不	没上过	1分	在婚	高中	小学及以下	中部地区	76	1945
1593	男	小学及以下	20000	非党员	一般	农业户口	从不	没上过	5分	在婚	小学及以下	小学及以下	中部地区	63	1958
1594	男	初中	99999	非党员	健康	农业户口	从不	上过	5分	在婚	小学及以下	小学及以下	中部地区	40	1981
1595	男	本科及以上	120000	非党员	健康	城市	一月数次	上过	6分	在婚	高中	高中	东部地区	36	1985
1596	男	高中	15000	非党员	一般	城市	每天	上过	1分	未婚	小学及以下	小学及以下	东部地区	59	1962
1597	男	本科及以上	0	非党员	健康	城市	每天	上过	5分	未婚	初中	高中	东部地区	21	2000
1598	女	小学及以下	99998	非党员	一般	农业户口	从不	上过	3分	在婚	小学及以下	小学及以下	中部地区	50	1971
1599	女	初中	26000	非党员	很不健康	城市	一周数次	上过	3分	在婚	小学及以下	小学及以下	中部地区	69	1952
1601	女	小学及以下	1440	非党员	健康	农业户口	每天	没上过	5分	在婚	小学及以下	小学及以下	中部地区	72	1949
1602	男	本科及以上	0	非党员	一般	城市	从不	上过	6分	未婚	初中	初中	东部地区	31	1990
1603	女	小学及以下	99997	非党员	很不健康	城市	从不	没上过	3分	未婚	小学及以下	小学及以下	东部地区	80	1941
1604	男	初中	40000	非党员	健康	农业户口	一周数次	上过	4分	在婚	小学及以下	小学及以下	中部地区	43	1978
1605	女	本科及以上	6999	共产党员	一般	农业户口	一月数次	上过	2分	未婚	初中	小学及以下	中部地区	25	1996
1606	女	小学及以下	0	非党员	健康	农业户口	从不	没上过	10分	在婚	小学及以下	小学及以下	东部地区	49	1972
1607	女	小学及以下	1680	非党员	很不健康	农业户口	一年数次或更少	没上过	5分	在婚	小学及以下	小学及以下	中部地区	63	1958
1608	女	本科及以上	100000	非党员	健康	城市	一月数次	上过	6分	在婚	初中	小学及以下	东部地区	37	1984
1609	女	小学及以下	54000	非党员	健康	城市	每天	没上过	5分	未婚	小学及以下	小学及以下	东部地区	74	1947
1610	男	小学及以下	100000	非党员	一般	农业户口	从不	上过	5分	在婚	小学及以下	小学及以下	中部地区	51	1970
1611	男	初中	99998	非党员	一般	农业户口	一周数次	上过	1分	未婚	小学及以下	小学及以下	中部地区	53	1968
1612	女	初中	24000	非党员	很不健康	城市	从不	没上过	1分	未婚	小学及以下	小学及以下	中部地区	77	1944
1613	男	高中	99997	非党员	健康	农业户口	从不	上过	5分	在婚	小学及以下	小学及以下	中部地区	59	1962
1614	女	小学及以下	3000	非党员	一般	农业户口	从不	上过	7分	在婚	小学及以下	小学及以下	中部地区	70	1951
1615	女	初中	20000	非党员	健康	城市	从不	上过	7分	在婚	小学及以下	小学及以下	中部地区	55	1966
1616	女	小学及以下	0	非党员	很不健康	城市	从不	上过	6分	在婚	小学及以下	小学及以下	中部地区	55	1966
1617	女	本科及以上	0	非党员	健康	城市	一月数次	上过	5分	未婚	高中	高中	东部地区	25	1996
1618	女	初中	0	非党员	健康	农业户口	一年数次或更少	上过	5分	在婚	初中	小学及以下	东部地区	31	1990
1619	男	初中	30000	非党员	健康	城市	每天	上过	4分	在婚	小学及以下	小学及以下	中部地区	55	1966
1620	女	初中	99998	非党员	很不健康	农业户口	一年数次或更少	上过	1分	在婚	高中	初中	中部地区	56	1965
1621	女	初中	40000	非党员	健康	城市	从不	上过	4分	在婚	小学及以下	小学及以下	中部地区	46	1975
1622	女	小学及以下	0	非党员	一般	农业户口	从不	没上过	6分	在婚	小学及以下	小学及以下	中部地区	67	1954
1623	女	初中	40000	非党员	健康	城市	每天	上过	5分	未婚	小学及以下	小学及以下	东部地区	65	1956
1624	男	本科及以上	100000	共产党员	一般	城市	每天	上过	7分	在婚	小学及以下	小学及以下	东部地区	67	1954
1625	男	本科及以上	99998	非党员	一般	城市	一周数次	上过	3分	在婚	小学及以下	小学及以下	东部地区	81	1940
1626	男	高中	80000	共产党员	健康	城市	一月数次	上过	8分	在婚	小学及以下	小学及以下	东部地区	65	1956
1628	女	初中	0	非党员	一般	农业户口	一周数次	没上过	1分	在婚	小学及以下	小学及以下	中部地区	61	1960
1629	女	初中	70000	非党员	健康	城市	每天	上过	5分	在婚	高中	小学及以下	中部地区	45	1976
1630	女	小学及以下	27600	非党员	健康	农业户口	从不	没上过	5分	未婚	小学及以下	小学及以下	中部地区	64	1957
1631	女	初中	99998	非党员	健康	城市	每天	上过	5分	在婚	小学及以下	初中	中部地区	41	1980
1632	女	初中	20000	非党员	一般	农业户口	一年数次或更少	上过	5分	在婚	初中	小学及以下	中部地区	35	1986
1633	男	小学及以下	60000	非党员	一般	城市	一年数次或更少	上过	4分	在婚	小学及以下	小学及以下	东部地区	55	1966
1634	男	初中	15000	非党员	一般	城市	一周数次	上过	1分	在婚	高中	小学及以下	中部地区	43	1978
1635	男	初中	50000	非党员	一般	城市	每天	上过	4分	在婚	初中	小学及以下	中部地区	43	1978
1636	男	高中	130000	非党员	健康	城市	每天	上过	5分	在婚	小学及以下	高中	中部地区	60	1961
1637	女	高中	28800	共产党员	一般	城市	一周数次	上过	5分	在婚	小学及以下	小学及以下	中部地区	63	1958
1638	女	高中	99997	非党员	健康	城市	一周数次	上过	5分	未婚	初中	初中	中部地区	18	2003
1639	女	小学及以下	1200	非党员	很不健康	农业户口	一年数次或更少	没上过	7分	在婚	小学及以下	小学及以下	中部地区	70	1951
1640	女	初中	30000	非党员	健康	城市	从不	上过	1分	在婚	初中	初中	中部地区	56	1965
1641	女	初中	20000	非党员	一般	城市	每天	上过	5分	在婚	高中	高中	中部地区	55	1966
1642	男	小学及以下	25000	非党员	健康	农业户口	从不	没上过	5分	在婚	小学及以下	小学及以下	中部地区	64	1957
1643	女	初中	0	非党员	健康	农业户口	一周数次	上过	5分	在婚	小学及以下	小学及以下	中部地区	36	1985
1644	女	本科及以上	70000	非党员	一般	农业户口	一月数次	上过	3分	未婚	小学及以下	小学及以下	中部地区	27	1994
1645	男	高中	10000	非党员	健康	城市	每天	没上过	5分	在婚	小学及以下	小学及以下	中部地区	59	1962
1646	女	初中	20000	非党员	健康	城市	每天	上过	4分	未婚	小学及以下	小学及以下	中部地区	41	1980
1647	男	高中	25000	共产党员	健康	城市	每天	上过	5分	在婚	小学及以下	小学及以下	中部地区	65	1956
1648	女	初中	50000	非党员	一般	城市	一月数次	上过	7分	在婚	初中	小学及以下	中部地区	46	1975
1649	男	初中	35000	非党员	健康	城市	一周数次	没上过	5分	在婚	小学及以下	小学及以下	中部地区	59	1962
1650	男	初中	25000	非党员	健康	城市	从不	上过	5分	在婚	小学及以下	小学及以下	中部地区	52	1969
1651	女	小学及以下	3696	非党员	很不健康	城市	每天	没上过	3分	在婚	小学及以下	小学及以下	中部地区	65	1956
1652	女	小学及以下	0	非党员	健康	城市	从不	上过	5分	在婚	小学及以下	小学及以下	中部地区	54	1967
1653	男	小学及以下	25000	非党员	健康	农业户口	从不	上过	5分	在婚	小学及以下	小学及以下	中部地区	54	1967
1654	男	小学及以下	30000	非党员	健康	农业户口	从不	上过	5分	在婚	小学及以下	小学及以下	中部地区	51	1970
1655	女	小学及以下	0	非党员	一般	农业户口	每天	上过	5分	在婚	小学及以下	小学及以下	中部地区	51	1970
1656	女	初中	10000	非党员	健康	城市	每天	上过	7分	在婚	小学及以下	小学及以下	中部地区	39	1982
1657	女	初中	0	非党员	健康	城市	从不	没上过	5分	未婚	初中	初中	中部地区	33	1988
1658	男	小学及以下	50000	非党员	很不健康	城市	每天	没上过	7分	在婚	小学及以下	小学及以下	中部地区	51	1970
1659	男	小学及以下	40000	非党员	健康	农业户口	一月数次	没上过	6分	在婚	小学及以下	小学及以下	中部地区	55	1966
1660	男	初中	50000	非党员	一般	农业户口	从不	没上过	5分	在婚	小学及以下	小学及以下	中部地区	59	1962
1661	男	高中	50000	共产党员	健康	城市	每天	上过	6分	在婚	小学及以下	小学及以下	中部地区	56	1965
1662	男	高中	0	非党员	健康	城市	一月数次	没上过	6分	在婚	小学及以下	小学及以下	中部地区	66	1955
1663	男	初中	0	共产党员	一般	城市	从不	没上过	6分	在婚	小学及以下	小学及以下	中部地区	65	1956
1664	男	高中	40000	共产党员	一般	城市	每天	上过	4分	在婚	小学及以下	小学及以下	东部地区	65	1956
1665	女	小学及以下	1200	非党员	很不健康	农业户口	从不	没上过	5分	未婚	小学及以下	小学及以下	中部地区	88	1933
1666	女	高中	80000	非党员	健康	农业户口	一年数次或更少	上过	2分	在婚	小学及以下	小学及以下	中部地区	58	1963
1667	女	小学及以下	4000	非党员	很不健康	农业户口	每天	没上过	1分	在婚	小学及以下	小学及以下	中部地区	75	1946
1668	女	小学及以下	4000	非党员	一般	农业户口	从不	上过	5分	在婚	小学及以下	小学及以下	中部地区	56	1965
1669	男	小学及以下	4000	非党员	健康	农业户口	每天	没上过	5分	在婚	小学及以下	小学及以下	中部地区	70	1951
1670	男	初中	20000	非党员	一般	农业户口	从不	没上过	1分	在婚	小学及以下	小学及以下	中部地区	55	1966
1671	男	初中	20000	非党员	一般	农业户口	一周数次	上过	6分	在婚	初中	高中	中部地区	56	1965
1672	男	小学及以下	10000	非党员	很不健康	农业户口	每天	没上过	5分	在婚	小学及以下	小学及以下	中部地区	71	1950
1673	女	小学及以下	3000	非党员	很不健康	农业户口	从不	没上过	1分	未婚	小学及以下	小学及以下	中部地区	63	1958
1674	女	小学及以下	2000	非党员	很不健康	农业户口	一年数次或更少	没上过	4分	在婚	小学及以下	小学及以下	中部地区	56	1965
1675	女	初中	5000	非党员	很不健康	农业户口	一周数次	上过	2分	在婚	小学及以下	小学及以下	中部地区	56	1965
1676	女	小学及以下	2000	非党员	很不健康	农业户口	从不	没上过	5分	在婚	小学及以下	小学及以下	中部地区	71	1950
1677	男	小学及以下	7000	共产党员	一般	农业户口	一年数次或更少	没上过	5分	在婚	小学及以下	小学及以下	中部地区	70	1951
1678	女	小学及以下	2000	非党员	很不健康	农业户口	一周数次	没上过	6分	在婚	小学及以下	小学及以下	中部地区	72	1949
1679	男	小学及以下	3000	非党员	健康	农业户口	从不	没上过	6分	在婚	小学及以下	小学及以下	中部地区	77	1944
1680	女	小学及以下	5000	非党员	很不健康	农业户口	从不	没上过	5分	在婚	小学及以下	小学及以下	中部地区	68	1953
1681	女	本科及以上	200000	非党员	健康	农业户口	一月数次	上过	5分	在婚	初中	小学及以下	中部地区	35	1986
1682	女	小学及以下	5000	非党员	一般	农业户口	从不	没上过	6分	在婚	小学及以下	小学及以下	中部地区	70	1951
1683	女	小学及以下	1000	非党员	很不健康	农业户口	从不	没上过	6分	未婚	小学及以下	小学及以下	中部地区	84	1937
1684	女	小学及以下	1440	非党员	很不健康	农业户口	从不	没上过	1分	在婚	初中	小学及以下	中部地区	72	1949
1685	男	高中	28000	共产党员	一般	农业户口	从不	上过	7分	在婚	小学及以下	小学及以下	中部地区	54	1967
1686	男	小学及以下	20000	非党员	一般	农业户口	从不	没上过	5分	在婚	小学及以下	小学及以下	中部地区	68	1953
1687	女	小学及以下	10000	非党员	健康	农业户口	从不	没上过	6分	未婚	小学及以下	小学及以下	中部地区	67	1954
1688	男	小学及以下	36000	非党员	健康	城市	每天	没上过	5分	在婚	小学及以下	小学及以下	中部地区	80	1941
1689	女	高中	50000	非党员	健康	农业户口	每天	上过	5分	在婚	小学及以下	小学及以下	中部地区	42	1979
1690	女	高中	100000	非党员	健康	城市	一月数次	上过	6分	未婚	小学及以下	小学及以下	东部地区	49	1972
1691	男	高中	50000	共产党员	一般	城市	从不	上过	8分	在婚	小学及以下	小学及以下	中部地区	54	1967
1692	男	初中	38400	非党员	健康	城市	每天	没上过	7分	在婚	初中	小学及以下	中部地区	71	1950
1694	女	小学及以下	3600	非党员	一般	城市	每天	没上过	4分	在婚	小学及以下	小学及以下	中部地区	66	1955
1695	女	本科及以上	70000	非党员	健康	农业户口	一月数次	上过	6分	在婚	小学及以下	小学及以下	中部地区	26	1995
1696	男	小学及以下	44220	共产党员	一般	城市	每天	没上过	4分	未婚	小学及以下	小学及以下	中部地区	69	1952
1697	女	小学及以下	0	非党员	很不健康	农业户口	从不	上过	3分	未婚	小学及以下	小学及以下	中部地区	81	1940
1698	女	初中	14400	非党员	很不健康	城市	从不	没上过	5分	未婚	小学及以下	小学及以下	东部地区	76	1945
1699	女	高中	31200	非党员	一般	城市	每天	上过	5分	未婚	小学及以下	初中	东部地区	57	1964
1700	男	小学及以下	60000	非党员	很不健康	城市	从不	上过	1分	在婚	小学及以下	小学及以下	东部地区	41	1980
1701	女	小学及以下	4200	非党员	很不健康	农业户口	从不	没上过	5分	未婚	小学及以下	小学及以下	中部地区	75	1946
1702	男	小学及以下	4000	非党员	很不健康	农业户口	从不	没上过	3分	在婚	小学及以下	小学及以下	中部地区	68	1953
1703	男	初中	0	非党员	很不健康	农业户口	从不	没上过	6分	在婚	小学及以下	小学及以下	中部地区	83	1938
1704	女	小学及以下	5000	非党员	一般	农业户口	每天	上过	3分	在婚	小学及以下	小学及以下	中部地区	55	1966
1706	女	小学及以下	0	非党员	很不健康	农业户口	从不	没上过	5分	在婚	小学及以下	小学及以下	中部地区	79	1942
1708	女	小学及以下	99999	非党员	一般	农业户口	从不	没上过	2分	在婚	初中	小学及以下	中部地区	55	1966
1709	男	高中	0	非党员	一般	农业户口	从不	上过	7分	在婚	小学及以下	小学及以下	中部地区	59	1962
1710	女	小学及以下	0	非党员	一般	农业户口	从不	没上过	6分	在婚	小学及以下	小学及以下	中部地区	69	1952
1711	女	初中	30000	非党员	一般	农业户口	从不	上过	3分	在婚	高中	小学及以下	中部地区	38	1983
1712	女	初中	25000	非党员	一般	农业户口	一周数次	没上过	1分	在婚	小学及以下	小学及以下	中部地区	59	1962
1713	女	小学及以下	0	非党员	很不健康	城市	一年数次或更少	没上过	5分	在婚	小学及以下	小学及以下	中部地区	53	1968
1714	女	小学及以下	10000	非党员	健康	城市	每天	没上过	5分	未婚	小学及以下	小学及以下	东部地区	63	1958
1715	男	高中	36000	共产党员	很不健康	城市	从不	上过	5分	在婚	小学及以下	小学及以下	东部地区	63	1958
1717	男	初中	50000	共产党员	健康	农业户口	一年数次或更少	上过	4分	未婚	初中	初中	中部地区	33	1988
1718	男	高中	24000	非党员	健康	农业户口	一年数次或更少	上过	3分	在婚	小学及以下	小学及以下	中部地区	60	1961
1719	女	初中	0	非党员	很不健康	农业户口	一年数次或更少	上过	1分	在婚	小学及以下	小学及以下	中部地区	70	1951
1720	女	小学及以下	0	非党员	健康	农业户口	从不	没上过	5分	在婚	小学及以下	小学及以下	中部地区	67	1954
1721	男	本科及以上	0	共产党员	健康	农业户口	一周数次	上过	6分	未婚	小学及以下	初中	中部地区	26	1995
1722	女	高中	0	非党员	健康	农业户口	一周数次	上过	5分	在婚	初中	初中	中部地区	34	1987
1723	男	高中	99998	非党员	健康	城市	从不	上过	5分	未婚	小学及以下	小学及以下	中部地区	34	1987
1724	女	初中	70000	非党员	健康	城市	一年数次或更少	上过	5分	在婚	小学及以下	小学及以下	中部地区	54	1967
1725	男	高中	10000	非党员	很不健康	城市	一年数次或更少	上过	1分	未婚	高中	初中	东部地区	50	1971
1726	女	高中	48000	非党员	健康	城市	从不	上过	7分	在婚	高中	高中	中部地区	35	1986
1727	男	本科及以上	80000	非党员	健康	农业户口	一年数次或更少	上过	6分	在婚	小学及以下	小学及以下	中部地区	32	1989
1728	女	高中	10000	非党员	健康	城市	一年数次或更少	上过	6分	在婚	高中	初中	中部地区	40	1981
1729	女	初中	35000	非党员	健康	城市	一月数次	上过	5分	在婚	小学及以下	小学及以下	东部地区	66	1955
1730	男	本科及以上	40000	共产党员	一般	城市	每天	上过	5分	在婚	本科及以上	小学及以下	东部地区	64	1957
1732	男	本科及以上	20000	共产党员	健康	农业户口	一周数次	上过	6分	未婚	初中	初中	东部地区	25	1996
1733	男	初中	50000	非党员	健康	农业户口	一周数次	上过	5分	在婚	初中	小学及以下	中部地区	47	1974
1734	男	高中	30000	非党员	健康	城市	每天	没上过	3分	在婚	小学及以下	小学及以下	东部地区	63	1958
1735	男	高中	40800	共产党员	健康	城市	每天	上过	3分	在婚	初中	小学及以下	东部地区	64	1957
1736	男	本科及以上	100000	非党员	健康	城市	一周数次	上过	6分	未婚	初中	初中	东部地区	27	1994
1737	女	初中	48000	非党员	一般	城市	从不	没上过	4分	在婚	小学及以下	小学及以下	东部地区	70	1951
1738	男	初中	99998	非党员	健康	城市	从不	上过	4分	未婚	小学及以下	小学及以下	中部地区	32	1989
1739	男	初中	33000	共产党员	一般	城市	一周数次	上过	6分	在婚	小学及以下	小学及以下	中部地区	74	1947
1740	女	初中	24000	非党员	一般	城市	每天	上过	5分	未婚	小学及以下	小学及以下	东部地区	66	1955
1741	男	初中	50000	非党员	一般	城市	一周数次	上过	1分	在婚	小学及以下	小学及以下	中部地区	53	1968
1742	男	初中	20000	非党员	一般	农业户口	一年数次或更少	上过	3分	在婚	初中	小学及以下	中部地区	44	1977
1743	男	小学及以下	6000	非党员	健康	农业户口	从不	上过	5分	在婚	小学及以下	小学及以下	中部地区	60	1961
1744	女	初中	10000	非党员	很不健康	农业户口	一年数次或更少	上过	5分	在婚	小学及以下	小学及以下	中部地区	54	1967
1745	女	小学及以下	15000	非党员	一般	农业户口	从不	上过	4分	在婚	小学及以下	小学及以下	中部地区	51	1970
1746	女	初中	0	非党员	很不健康	农业户口	从不	上过	4分	未婚	初中	小学及以下	中部地区	56	1965
1747	男	初中	0	非党员	很不健康	农业户口	从不	没上过	5分	未婚	小学及以下	小学及以下	中部地区	70	1951
1748	男	高中	12000	共产党员	健康	农业户口	每天	上过	5分	未婚	小学及以下	小学及以下	中部地区	58	1963
1749	男	初中	40000	非党员	健康	城市	从不	上过	3分	在婚	本科及以上	小学及以下	中部地区	51	1970
1750	女	本科及以上	25000	非党员	健康	城市	一周数次	上过	5分	在婚	小学及以下	小学及以下	中部地区	56	1965
1752	男	小学及以下	50000	非党员	很不健康	农业户口	一年数次或更少	上过	3分	在婚	小学及以下	小学及以下	中部地区	43	1978
1753	男	小学及以下	99997	非党员	健康	城市	每天	没上过	1分	在婚	小学及以下	小学及以下	中部地区	69	1952
1754	女	初中	99997	非党员	健康	城市	从不	上过	5分	在婚	初中	小学及以下	中部地区	37	1984
1755	女	高中	12000	非党员	健康	城市	每天	没上过	10分	在婚	小学及以下	小学及以下	中部地区	65	1956
1756	女	初中	13200	非党员	一般	城市	每天	上过	6分	在婚	小学及以下	小学及以下	中部地区	62	1959
1757	女	高中	99997	非党员	一般	城市	一周数次	上过	6分	在婚	小学及以下	小学及以下	中部地区	48	1973
1758	男	本科及以上	99997	非党员	健康	农业户口	每天	上过	4分	未婚	小学及以下	小学及以下	东部地区	18	2003
1759	女	小学及以下	4500	非党员	很不健康	农业户口	一周数次	没上过	5分	在婚	小学及以下	小学及以下	中部地区	52	1969
1760	男	小学及以下	26000	非党员	健康	城市	从不	没上过	8分	在婚	小学及以下	小学及以下	中部地区	62	1959
1761	男	小学及以下	120000	非党员	健康	农业户口	从不	上过	4分	在婚	小学及以下	小学及以下	东部地区	44	1977
1762	女	小学及以下	5000	非党员	很不健康	农业户口	从不	上过	1分	在婚	小学及以下	小学及以下	东部地区	49	1972
1763	男	小学及以下	110000	非党员	健康	农业户口	一年数次或更少	上过	6分	未婚	小学及以下	小学及以下	东部地区	36	1985
1764	女	初中	36000	共产党员	健康	城市	每天	上过	5分	在婚	小学及以下	小学及以下	中部地区	70	1951
1765	女	小学及以下	8000	非党员	一般	农业户口	从不	上过	4分	在婚	初中	小学及以下	东部地区	25	1996
1766	女	高中	36000	非党员	健康	城市	每天	上过	8分	在婚	小学及以下	小学及以下	中部地区	77	1944
1767	女	小学及以下	0	非党员	一般	农业户口	一月数次	没上过	6分	未婚	小学及以下	小学及以下	东部地区	71	1950
1768	男	初中	35000	非党员	健康	农业户口	一年数次或更少	上过	3分	在婚	小学及以下	小学及以下	东部地区	49	1972
1769	男	本科及以上	0	非党员	健康	城市	一周数次	上过	4分	未婚	初中	高中	东部地区	19	2002
1770	男	高中	20000	共产党员	一般	农业户口	一月数次	没上过	1分	在婚	小学及以下	小学及以下	东部地区	62	1959
1771	男	初中	1500	非党员	健康	农业户口	从不	上过	5分	在婚	小学及以下	小学及以下	东部地区	63	1958
1772	女	小学及以下	1200	非党员	健康	农业户口	一月数次	没上过	5分	在婚	小学及以下	小学及以下	中部地区	62	1959
1773	男	高中	99999	非党员	健康	城市	每天	上过	10分	在婚	小学及以下	小学及以下	东部地区	40	1981
1774	女	初中	0	非党员	很不健康	农业户口	从不	没上过	3分	在婚	小学及以下	小学及以下	东部地区	61	1960
1775	女	小学及以下	99998	非党员	很不健康	农业户口	从不	上过	4分	在婚	初中	小学及以下	东部地区	63	1958
1776	男	初中	53600	非党员	一般	城市	每天	没上过	6分	在婚	小学及以下	小学及以下	东部地区	76	1945
1777	男	小学及以下	4000	非党员	一般	农业户口	从不	没上过	1分	在婚	小学及以下	小学及以下	东部地区	70	1951
1778	女	本科及以上	99998	非党员	一般	城市	一周数次	上过	6分	在婚	小学及以下	小学及以下	东部地区	57	1964
1779	男	本科及以上	100000	非党员	健康	城市	每天	上过	6分	在婚	高中	小学及以下	东部地区	57	1964
1780	男	本科及以上	70000	共产党员	健康	农业户口	一月数次	上过	6分	在婚	高中	小学及以下	东部地区	39	1982
1781	男	初中	30000	非党员	一般	农业户口	从不	上过	1分	在婚	小学及以下	小学及以下	东部地区	49	1972
1782	女	小学及以下	1200	非党员	健康	农业户口	从不	没上过	1分	未婚	小学及以下	小学及以下	东部地区	79	1942
1783	男	小学及以下	20000	非党员	健康	农业户口	从不	上过	6分	在婚	小学及以下	小学及以下	中部地区	51	1970
1784	男	本科及以上	200000	非党员	健康	城市	一周数次	上过	6分	在婚	小学及以下	初中	东部地区	51	1970
1785	女	初中	99998	非党员	很不健康	农业户口	从不	没上过	2分	在婚	小学及以下	小学及以下	东部地区	45	1976
1786	女	初中	0	非党员	健康	农业户口	从不	没上过	5分	未婚	小学及以下	小学及以下	东部地区	71	1950
1787	女	本科及以上	7000	非党员	一般	城市	一月数次	上过	4分	未婚	小学及以下	小学及以下	东部地区	22	1999
1788	男	小学及以下	12000	非党员	一般	城市	从不	上过	1分	在婚	小学及以下	小学及以下	东部地区	64	1957
1789	男	小学及以下	18000	非党员	很不健康	农业户口	从不	没上过	3分	在婚	小学及以下	小学及以下	中部地区	52	1969
1790	女	小学及以下	3000	非党员	很不健康	农业户口	从不	上过	5分	在婚	小学及以下	小学及以下	中部地区	52	1969
1791	男	初中	80000	非党员	健康	农业户口	一年数次或更少	上过	7分	在婚	初中	小学及以下	中部地区	34	1987
1792	男	小学及以下	10000	非党员	很不健康	农业户口	从不	上过	1分	在婚	小学及以下	小学及以下	中部地区	63	1958
1793	女	初中	12000	非党员	一般	城市	一年数次或更少	上过	1分	在婚	小学及以下	小学及以下	中部地区	40	1981
1795	男	小学及以下	30000	非党员	健康	农业户口	一年数次或更少	没上过	9分	在婚	小学及以下	小学及以下	中部地区	48	1973
1797	女	初中	100000	非党员	健康	农业户口	一年数次或更少	上过	5分	在婚	小学及以下	初中	中部地区	33	1988
1798	女	初中	30000	非党员	一般	农业户口	从不	上过	4分	在婚	初中	小学及以下	中部地区	37	1984
1799	男	初中	30000	非党员	一般	农业户口	一月数次	上过	4分	在婚	小学及以下	小学及以下	东部地区	35	1986
1800	男	初中	1320	非党员	健康	农业户口	从不	没上过	6分	在婚	小学及以下	小学及以下	中部地区	84	1937
1801	男	小学及以下	1500	非党员	很不健康	农业户口	从不	没上过	7分	在婚	小学及以下	小学及以下	中部地区	72	1949
1802	男	小学及以下	99998	非党员	健康	农业户口	每天	上过	3分	在婚	小学及以下	小学及以下	东部地区	33	1988
1803	女	小学及以下	12000	非党员	一般	农业户口	从不	没上过	8分	在婚	小学及以下	小学及以下	中部地区	58	1963
1804	女	初中	10000	非党员	很不健康	农业户口	一月数次	上过	3分	在婚	初中	小学及以下	东部地区	41	1980
1805	男	初中	30000	非党员	健康	农业户口	从不	上过	3分	在婚	小学及以下	小学及以下	中部地区	45	1976
1806	男	初中	30000	共产党员	健康	农业户口	每天	上过	4分	未婚	初中	小学及以下	东部地区	47	1974
1807	女	初中	6000	非党员	一般	农业户口	一周数次	上过	4分	在婚	小学及以下	小学及以下	中部地区	57	1964
1808	男	高中	0	非党员	健康	农业户口	每天	上过	1分	未婚	高中	初中	东部地区	24	1997
1809	男	小学及以下	12000	非党员	一般	农业户口	每天	没上过	5分	在婚	小学及以下	小学及以下	中部地区	70	1951
1810	男	初中	99998	非党员	一般	农业户口	一周数次	没上过	10分	在婚	小学及以下	小学及以下	中部地区	78	1943
1811	男	初中	50000	非党员	健康	农业户口	从不	上过	1分	在婚	高中	初中	东部地区	34	1987
1812	男	初中	1000	非党员	一般	农业户口	从不	上过	1分	未婚	小学及以下	小学及以下	中部地区	56	1965
1813	男	小学及以下	4000	非党员	很不健康	农业户口	每天	上过	10分	未婚	小学及以下	小学及以下	中部地区	81	1940
1814	男	小学及以下	5000	非党员	健康	农业户口	一周数次	上过	6分	未婚	小学及以下	小学及以下	中部地区	52	1969
1815	女	小学及以下	6000	非党员	一般	农业户口	每天	上过	5分	在婚	小学及以下	小学及以下	中部地区	57	1964
1816	女	小学及以下	50000	非党员	一般	城市	一周数次	上过	5分	在婚	小学及以下	小学及以下	中部地区	55	1966
1817	男	小学及以下	30000	非党员	一般	农业户口	一年数次或更少	上过	4分	未婚	小学及以下	小学及以下	中部地区	60	1961
1818	女	小学及以下	10000	非党员	健康	农业户口	一月数次	上过	5分	在婚	小学及以下	小学及以下	中部地区	55	1966
1821	女	小学及以下	50000	非党员	健康	农业户口	从不	上过	6分	在婚	小学及以下	小学及以下	中部地区	58	1963
1822	男	本科及以上	50000	共产党员	健康	城市	一年数次或更少	上过	9分	在婚	小学及以下	小学及以下	中部地区	44	1977
1823	男	小学及以下	14400	非党员	一般	农业户口	一年数次或更少	没上过	1分	在婚	小学及以下	小学及以下	中部地区	68	1953
1824	男	高中	50000	非党员	健康	城市	一周数次	上过	2分	在婚	高中	初中	中部地区	38	1983
1825	男	高中	30000	共产党员	很不健康	城市	从不	上过	4分	在婚	小学及以下	小学及以下	中部地区	51	1970
1826	女	小学及以下	0	非党员	健康	城市	从不	没上过	3分	在婚	小学及以下	小学及以下	中部地区	76	1945
1827	女	初中	14400	非党员	一般	农业户口	一年数次或更少	上过	5分	在婚	小学及以下	小学及以下	东部地区	52	1969
1828	女	高中	99998	非党员	很不健康	农业户口	每天	上过	2分	在婚	小学及以下	小学及以下	东部地区	58	1963
1829	女	高中	6000	非党员	健康	农业户口	从不	上过	4分	在婚	小学及以下	小学及以下	东部地区	57	1964
1830	男	高中	10000	非党员	健康	农业户口	从不	上过	1分	在婚	高中	小学及以下	东部地区	62	1959
1831	男	高中	0	非党员	很不健康	农业户口	每天	上过	1分	在婚	小学及以下	小学及以下	东部地区	48	1973
1832	女	小学及以下	90000	非党员	健康	农业户口	从不	上过	5分	在婚	小学及以下	小学及以下	中部地区	54	1967
1834	女	高中	0	非党员	很不健康	城市	从不	上过	2分	在婚	初中	小学及以下	中部地区	66	1955
1835	女	初中	0	非党员	很不健康	农业户口	从不	没上过	5分	在婚	小学及以下	小学及以下	东部地区	66	1955
1836	男	高中	80000	非党员	健康	农业户口	从不	上过	4分	在婚	初中	小学及以下	东部地区	51	1970
1837	男	小学及以下	0	非党员	健康	农业户口	从不	上过	4分	在婚	小学及以下	小学及以下	中部地区	62	1959
1839	男	初中	30000	非党员	健康	农业户口	从不	上过	6分	在婚	小学及以下	小学及以下	中部地区	52	1969
1840	女	小学及以下	1200	非党员	健康	农业户口	从不	没上过	3分	在婚	小学及以下	小学及以下	中部地区	64	1957
1841	女	小学及以下	1200	非党员	健康	农业户口	每天	上过	6分	在婚	初中	小学及以下	中部地区	56	1965
1842	女	初中	0	非党员	健康	城市	每天	上过	4分	在婚	小学及以下	小学及以下	东部地区	50	1971
1843	女	高中	36000	非党员	健康	城市	每天	上过	8分	在婚	小学及以下	小学及以下	东部地区	62	1959
1844	女	初中	99997	非党员	健康	农业户口	一周数次	没上过	6分	在婚	小学及以下	小学及以下	中部地区	58	1963
1845	女	小学及以下	8400	非党员	健康	农业户口	一年数次或更少	上过	5分	在婚	小学及以下	小学及以下	中部地区	57	1964
1846	女	本科及以上	0	非党员	健康	城市	一周数次	上过	7分	未婚	本科及以上	本科及以上	东部地区	22	1999
1847	男	高中	120000	共产党员	健康	城市	一年数次或更少	上过	6分	在婚	小学及以下	小学及以下	东部地区	62	1959
1848	男	高中	99999	非党员	健康	城市	从不	上过	5分	未婚	小学及以下	初中	东部地区	41	1980
1849	女	高中	10000	非党员	健康	城市	一月数次	上过	4分	在婚	小学及以下	小学及以下	中部地区	66	1955
1850	女	初中	0	非党员	很不健康	农业户口	每天	没上过	6分	在婚	小学及以下	小学及以下	中部地区	63	1958
1851	女	小学及以下	24000	非党员	健康	城市	从不	没上过	1分	未婚	小学及以下	小学及以下	中部地区	74	1947
1852	男	初中	99998	非党员	健康	城市	每天	上过	1分	在婚	小学及以下	初中	中部地区	44	1977
1853	女	初中	0	非党员	健康	城市	一周数次	上过	5分	在婚	小学及以下	小学及以下	东部地区	46	1975
1854	男	高中	12000	共产党员	健康	农业户口	一年数次或更少	没上过	10分	在婚	小学及以下	小学及以下	东部地区	79	1942
1855	男	高中	50000	非党员	很不健康	城市	从不	上过	2分	在婚	小学及以下	小学及以下	东部地区	69	1952
1857	女	初中	30000	非党员	健康	城市	每天	上过	1分	未婚	小学及以下	小学及以下	东部地区	76	1945
1858	女	小学及以下	99997	非党员	健康	农业户口	一月数次	没上过	5分	在婚	小学及以下	小学及以下	东部地区	65	1956
1859	女	小学及以下	24000	非党员	健康	城市	从不	没上过	5分	未婚	小学及以下	小学及以下	中部地区	82	1939
1860	男	初中	36000	非党员	很不健康	城市	每天	上过	5分	在婚	小学及以下	小学及以下	东部地区	51	1970
1861	男	本科及以上	200000	共产党员	很不健康	城市	一周数次	上过	5分	在婚	初中	高中	东部地区	38	1983
1862	女	初中	0	非党员	一般	城市	从不	上过	2分	在婚	小学及以下	小学及以下	中部地区	48	1973
1864	女	小学及以下	0	非党员	一般	城市	一周数次	没上过	6分	在婚	小学及以下	小学及以下	东部地区	64	1957
1865	女	小学及以下	0	非党员	健康	农业户口	每天	没上过	6分	在婚	小学及以下	小学及以下	东部地区	70	1951
1866	男	初中	30000	非党员	很不健康	城市	从不	没上过	5分	在婚	小学及以下	小学及以下	东部地区	64	1957
1867	女	高中	30000	共产党员	健康	城市	每天	上过	5分	在婚	小学及以下	小学及以下	东部地区	68	1953
1868	男	本科及以上	50000	非党员	一般	城市	一周数次	上过	5分	未婚	高中	本科及以上	东部地区	32	1989
1869	女	本科及以上	85000	非党员	健康	城市	一周数次	上过	7分	在婚	小学及以下	初中	东部地区	31	1990
1870	女	高中	1560	非党员	一般	农业户口	从不	上过	5分	在婚	小学及以下	小学及以下	中部地区	63	1958
1871	男	小学及以下	45600	共产党员	健康	城市	每天	上过	5分	在婚	小学及以下	小学及以下	东部地区	74	1947
1872	女	小学及以下	0	非党员	一般	农业户口	从不	上过	4分	在婚	小学及以下	小学及以下	东部地区	55	1966
1873	女	初中	60000	非党员	一般	农业户口	从不	上过	2分	在婚	小学及以下	小学及以下	中部地区	49	1972
1874	女	小学及以下	36000	非党员	很不健康	城市	从不	没上过	6分	未婚	小学及以下	小学及以下	中部地区	83	1938
1875	女	本科及以上	0	非党员	一般	城市	每天	上过	3分	在婚	小学及以下	小学及以下	东部地区	50	1971
1876	男	高中	50000	非党员	很不健康	农业户口	从不	上过	5分	在婚	小学及以下	小学及以下	东部地区	58	1963
1877	男	高中	50000	非党员	一般	农业户口	从不	上过	3分	在婚	初中	小学及以下	东部地区	27	1994
1878	女	初中	99997	非党员	健康	农业户口	每天	上过	4分	在婚	小学及以下	小学及以下	东部地区	57	1964
1879	女	本科及以上	60000	非党员	健康	城市	一年数次或更少	上过	5分	在婚	初中	小学及以下	东部地区	34	1987
1880	女	高中	48000	共产党员	一般	城市	每天	上过	4分	未婚	小学及以下	小学及以下	东部地区	74	1947
1881	男	本科及以上	50000	非党员	健康	农业户口	每天	上过	4分	在婚	小学及以下	小学及以下	东部地区	64	1957
1882	女	本科及以上	800000	共产党员	健康	城市	一周数次	上过	4分	未婚	初中	初中	东部地区	27	1994
1883	男	本科及以上	100000	非党员	健康	城市	一年数次或更少	不知道	4分	未婚	初中	初中	东部地区	29	1992
1884	女	高中	60000	非党员	健康	城市	一周数次	上过	4分	未婚	本科及以上	高中	东部地区	25	1996
1885	女	高中	99999	非党员	一般	农业户口	一周数次	上过	1分	在婚	初中	小学及以下	东部地区	42	1979
1886	男	初中	99999	非党员	健康	城市	每天	上过	5分	在婚	小学及以下	小学及以下	东部地区	56	1965
1887	女	初中	0	非党员	很不健康	城市	每天	上过	5分	在婚	小学及以下	小学及以下	中部地区	39	1982
1888	女	初中	56400	非党员	健康	城市	每天	上过	3分	未婚	小学及以下	小学及以下	东部地区	60	1961
1889	男	本科及以上	100000	共产党员	健康	城市	一月数次	上过	4分	未婚	初中	初中	东部地区	28	1993
1890	女	小学及以下	0	非党员	健康	城市	一月数次	上过	4分	在婚	小学及以下	小学及以下	中部地区	43	1978
1891	女	高中	0	非党员	很不健康	城市	每天	上过	3分	在婚	小学及以下	小学及以下	中部地区	57	1964
1892	女	高中	21600	非党员	很不健康	城市	从不	没上过	2分	在婚	小学及以下	小学及以下	中部地区	72	1949
1893	男	高中	60000	非党员	一般	城市	每天	上过	4分	在婚	小学及以下	小学及以下	东部地区	71	1950
1895	男	初中	100000	非党员	很不健康	农业户口	一周数次	上过	3分	在婚	初中	初中	东部地区	39	1982
1896	男	小学及以下	48000	非党员	一般	城市	一周数次	没上过	10分	在婚	小学及以下	小学及以下	中部地区	72	1949
1897	女	初中	40000	非党员	很不健康	城市	每天	没上过	9分	在婚	小学及以下	小学及以下	中部地区	84	1937
1898	男	初中	300000	共产党员	健康	农业户口	一月数次	上过	6分	在婚	初中	小学及以下	东部地区	45	1976
1899	男	高中	100000	非党员	一般	城市	一年数次或更少	没上过	1分	未婚	小学及以下	小学及以下	东部地区	63	1958
1900	女	初中	40000	非党员	一般	城市	每天	上过	5分	在婚	小学及以下	小学及以下	东部地区	51	1970
1901	男	高中	0	非党员	健康	农业户口	每天	上过	1分	在婚	小学及以下	高中	东部地区	44	1977
1902	女	小学及以下	36000	共产党员	一般	城市	每天	上过	6分	在婚	小学及以下	小学及以下	东部地区	73	1948
1903	男	本科及以上	70000	非党员	健康	城市	一周数次	上过	2分	未婚	小学及以下	小学及以下	东部地区	25	1996
1904	男	本科及以上	150000	非党员	一般	农业户口	一月数次	上过	5分	在婚	初中	小学及以下	东部地区	34	1987
1905	男	本科及以上	150000	非党员	健康	城市	一月数次	上过	6分	在婚	初中	小学及以下	东部地区	47	1974
1906	男	初中	49200	非党员	一般	城市	每天	上过	5分	在婚	小学及以下	小学及以下	中部地区	76	1945
1907	男	初中	30000	共产党员	健康	城市	从不	上过	3分	在婚	小学及以下	初中	中部地区	51	1970
1908	女	小学及以下	43200	非党员	健康	城市	每天	没上过	10分	未婚	小学及以下	小学及以下	中部地区	80	1941
1909	男	本科及以上	99997	非党员	健康	农业户口	一周数次	不知道	5分	未婚	小学及以下	初中	中部地区	25	1996
1910	男	初中	99999	非党员	健康	城市	一年数次或更少	上过	5分	在婚	小学及以下	小学及以下	东部地区	57	1964
1911	男	小学及以下	8000	非党员	很不健康	农业户口	每天	没上过	1分	在婚	小学及以下	小学及以下	东部地区	75	1946
1912	女	小学及以下	5000	非党员	健康	农业户口	从不	没上过	5分	在婚	高中	小学及以下	东部地区	52	1969
1913	女	初中	20000	非党员	很不健康	农业户口	从不	没上过	6分	在婚	小学及以下	小学及以下	东部地区	55	1966
1914	女	小学及以下	99998	非党员	健康	农业户口	从不	上过	5分	未婚	小学及以下	小学及以下	中部地区	72	1949
1915	女	高中	0	非党员	健康	城市	每天	上过	4分	在婚	小学及以下	小学及以下	中部地区	58	1963
1916	女	小学及以下	0	非党员	一般	农业户口	从不	上过	7分	在婚	小学及以下	小学及以下	东部地区	52	1969
1918	女	小学及以下	0	非党员	很不健康	农业户口	从不	没上过	1分	未婚	小学及以下	小学及以下	东部地区	69	1952
1919	女	高中	99999	非党员	健康	城市	一月数次	上过	4分	在婚	小学及以下	小学及以下	东部地区	47	1974
1920	男	初中	50000	非党员	健康	城市	从不	上过	6分	在婚	初中	初中	东部地区	50	1971
1922	女	小学及以下	3300	非党员	很不健康	城市	从不	没上过	1分	未婚	小学及以下	小学及以下	中部地区	79	1942
1923	女	初中	0	非党员	一般	城市	每天	上过	1分	在婚	初中	小学及以下	中部地区	46	1975
1925	女	高中	0	非党员	很不健康	农业户口	从不	上过	5分	在婚	小学及以下	初中	中部地区	59	1962
1926	女	初中	0	非党员	一般	农业户口	从不	没上过	1分	在婚	小学及以下	小学及以下	中部地区	74	1947
1927	男	小学及以下	0	非党员	一般	农业户口	从不	没上过	2分	未婚	小学及以下	小学及以下	中部地区	81	1940
1928	女	小学及以下	50000	非党员	很不健康	农业户口	每天	没上过	5分	在婚	小学及以下	小学及以下	中部地区	57	1964
1929	男	高中	30000	非党员	健康	农业户口	从不	上过	4分	在婚	小学及以下	小学及以下	中部地区	59	1962
1930	女	小学及以下	3000	非党员	健康	农业户口	从不	上过	5分	在婚	小学及以下	小学及以下	中部地区	64	1957
1931	女	小学及以下	6500	非党员	很不健康	农业户口	从不	上过	1分	未婚	初中	小学及以下	中部地区	58	1963
1932	女	小学及以下	0	非党员	健康	农业户口	从不	上过	4分	在婚	小学及以下	小学及以下	中部地区	49	1972
1933	男	高中	50000	非党员	健康	城市	从不	上过	2分	未婚	高中	高中	东部地区	26	1995
1934	女	小学及以下	3000	非党员	很不健康	农业户口	从不	没上过	2分	未婚	小学及以下	小学及以下	东部地区	72	1949
1935	男	小学及以下	16800	非党员	健康	农业户口	从不	没上过	6分	在婚	小学及以下	小学及以下	东部地区	74	1947
1936	女	初中	30000	非党员	健康	城市	每天	没上过	6分	在婚	初中	小学及以下	东部地区	76	1945
1937	男	初中	57600	非党员	一般	城市	每天	没上过	5分	在婚	小学及以下	小学及以下	中部地区	69	1952
1938	女	本科及以上	0	非党员	健康	农业户口	一周数次	上过	4分	未婚	初中	小学及以下	东部地区	21	2000
1939	女	本科及以上	50055	共产党员	健康	农业户口	一年数次或更少	上过	5分	未婚	初中	小学及以下	东部地区	26	1995
1940	男	本科及以上	100000	共产党员	很不健康	农业户口	每天	上过	4分	在婚	小学及以下	小学及以下	东部地区	44	1977
1941	女	小学及以下	2500	非党员	健康	农业户口	从不	没上过	5分	未婚	小学及以下	小学及以下	中部地区	69	1952
1942	男	初中	10000	非党员	很不健康	农业户口	一年数次或更少	上过	2分	未婚	高中	小学及以下	东部地区	53	1968
1943	女	小学及以下	0	非党员	健康	农业户口	从不	没上过	5分	未婚	小学及以下	小学及以下	中部地区	68	1953
1944	男	小学及以下	36000	非党员	一般	城市	一年数次或更少	没上过	5分	未婚	小学及以下	小学及以下	东部地区	74	1947
1945	女	小学及以下	0	非党员	健康	农业户口	从不	没上过	4分	未婚	小学及以下	小学及以下	中部地区	62	1959
1946	女	初中	15000	非党员	健康	农业户口	每天	没上过	5分	在婚	小学及以下	小学及以下	东部地区	60	1961
1947	女	初中	20000	非党员	健康	农业户口	每天	上过	5分	在婚	小学及以下	小学及以下	东部地区	53	1968
1948	女	初中	10000	非党员	一般	城市	从不	上过	5分	在婚	小学及以下	小学及以下	中部地区	45	1976
1949	男	高中	100000	共产党员	健康	城市	每天	上过	5分	在婚	小学及以下	小学及以下	中部地区	65	1956
1950	男	高中	0	非党员	健康	农业户口	一周数次	上过	5分	未婚	高中	高中	中部地区	19	2002
1951	女	高中	10000	非党员	健康	农业户口	每天	上过	6分	在婚	高中	小学及以下	中部地区	45	1976
1952	女	小学及以下	0	非党员	健康	农业户口	从不	上过	1分	在婚	小学及以下	小学及以下	中部地区	57	1964
1953	女	初中	20000	非党员	一般	农业户口	一月数次	上过	3分	在婚	小学及以下	小学及以下	中部地区	58	1963
1954	男	高中	30000	非党员	很不健康	农业户口	每天	上过	3分	在婚	小学及以下	小学及以下	中部地区	42	1979
1955	男	本科及以上	60000	非党员	健康	城市	从不	上过	6分	在婚	小学及以下	小学及以下	中部地区	67	1954
1956	男	初中	60000	共产党员	健康	城市	每天	上过	3分	在婚	小学及以下	小学及以下	中部地区	50	1971
1957	女	初中	100000	非党员	健康	农业户口	从不	上过	8分	在婚	高中	初中	中部地区	32	1989
1958	女	本科及以上	60000	非党员	健康	农业户口	一周数次	上过	7分	在婚	初中	初中	中部地区	35	1986
1959	男	本科及以上	99997	非党员	健康	农业户口	一年数次或更少	上过	3分	未婚	高中	初中	中部地区	21	2000
1960	男	初中	400000	共产党员	健康	农业户口	一月数次	上过	1分	在婚	小学及以下	小学及以下	中部地区	45	1976
1961	女	小学及以下	0	非党员	很不健康	农业户口	从不	没上过	5分	在婚	小学及以下	小学及以下	中部地区	69	1952
1962	女	小学及以下	99997	非党员	很不健康	农业户口	一年数次或更少	没上过	7分	未婚	小学及以下	小学及以下	中部地区	74	1947
1963	女	小学及以下	0	非党员	一般	农业户口	一周数次	上过	5分	在婚	小学及以下	小学及以下	中部地区	52	1969
1964	男	初中	10000	共产党员	很不健康	农业户口	从不	没上过	4分	在婚	小学及以下	小学及以下	中部地区	65	1956
1965	女	小学及以下	99998	非党员	健康	农业户口	每天	上过	5分	在婚	小学及以下	小学及以下	中部地区	63	1958
1966	男	小学及以下	30000	共产党员	一般	农业户口	一周数次	没上过	5分	在婚	小学及以下	小学及以下	中部地区	67	1954
1967	男	小学及以下	30000	非党员	一般	农业户口	一年数次或更少	上过	5分	在婚	小学及以下	小学及以下	中部地区	52	1969
1968	男	初中	20000	非党员	健康	农业户口	从不	上过	10分	在婚	小学及以下	小学及以下	中部地区	58	1963
1970	女	小学及以下	2000	非党员	很不健康	农业户口	从不	没上过	5分	在婚	小学及以下	小学及以下	中部地区	67	1954
1971	女	初中	0	非党员	健康	农业户口	从不	上过	5分	在婚	初中	小学及以下	中部地区	52	1969
1972	女	初中	0	非党员	一般	农业户口	从不	上过	2分	在婚	小学及以下	小学及以下	中部地区	37	1984
1973	女	高中	100000	非党员	一般	农业户口	从不	上过	5分	在婚	小学及以下	小学及以下	中部地区	59	1962
1974	女	小学及以下	0	非党员	很不健康	农业户口	从不	没上过	3分	在婚	小学及以下	小学及以下	中部地区	64	1957
1975	女	小学及以下	0	非党员	很不健康	农业户口	从不	没上过	4分	未婚	小学及以下	小学及以下	中部地区	74	1947
1976	女	小学及以下	2000	非党员	很不健康	农业户口	一周数次	没上过	5分	未婚	小学及以下	小学及以下	中部地区	72	1949
1977	男	高中	60000	共产党员	一般	农业户口	一月数次	上过	5分	在婚	小学及以下	小学及以下	中部地区	64	1957
1978	女	小学及以下	40000	非党员	一般	城市	从不	没上过	5分	在婚	小学及以下	小学及以下	中部地区	70	1951
1979	女	本科及以上	99999	非党员	健康	农业户口	一年数次或更少	上过	3分	在婚	初中	小学及以下	中部地区	31	1990
1980	女	小学及以下	0	非党员	很不健康	农业户口	从不	上过	5分	在婚	小学及以下	小学及以下	中部地区	56	1965
1981	男	高中	30000	非党员	健康	农业户口	从不	上过	1分	在婚	初中	小学及以下	中部地区	31	1990
1982	男	初中	46240	共产党员	很不健康	农业户口	从不	没上过	1分	未婚	小学及以下	小学及以下	中部地区	63	1958
1983	女	初中	30000	非党员	很不健康	城市	每天	没上过	1分	在婚	小学及以下	小学及以下	东部地区	68	1953
1984	女	小学及以下	30000	非党员	很不健康	城市	每天	没上过	5分	未婚	小学及以下	小学及以下	东部地区	79	1942
1985	女	初中	30000	非党员	很不健康	城市	从不	没上过	3分	在婚	小学及以下	小学及以下	东部地区	70	1951
1986	男	初中	10000	非党员	健康	农业户口	一年数次或更少	上过	2分	在婚	初中	小学及以下	东部地区	58	1963
1987	女	小学及以下	0	非党员	健康	农业户口	从不	没上过	4分	在婚	小学及以下	小学及以下	东部地区	56	1965
1988	女	初中	5000	非党员	健康	农业户口	从不	没上过	2分	在婚	小学及以下	小学及以下	东部地区	50	1971
1989	男	高中	10000	非党员	健康	农业户口	每天	上过	6分	在婚	小学及以下	小学及以下	东部地区	57	1964
1990	女	高中	24000	非党员	很不健康	城市	从不	没上过	5分	未婚	小学及以下	小学及以下	中部地区	58	1963
1991	女	高中	21600	非党员	健康	城市	一周数次	上过	2分	在婚	高中	初中	中部地区	57	1964
1992	女	本科及以上	30000	非党员	健康	城市	一周数次	上过	5分	在婚	初中	初中	中部地区	28	1993
1993	女	小学及以下	30000	非党员	一般	城市	一周数次	没上过	5分	在婚	小学及以下	小学及以下	中部地区	68	1953
1994	男	初中	34400	非党员	健康	城市	每天	没上过	10分	在婚	初中	小学及以下	中部地区	63	1958
1995	男	本科及以上	100000	共产党员	一般	城市	一周数次	上过	5分	在婚	小学及以下	小学及以下	中部地区	63	1958
1996	女	初中	30000	非党员	健康	农业户口	每天	没上过	5分	在婚	小学及以下	小学及以下	中部地区	64	1957
1997	男	高中	20000	共产党员	健康	农业户口	一月数次	上过	9分	在婚	小学及以下	小学及以下	中部地区	64	1957
1998	男	初中	15000	共产党员	一般	农业户口	一月数次	上过	2分	在婚	小学及以下	小学及以下	中部地区	51	1970
1999	男	初中	10000	非党员	健康	农业户口	每天	没上过	5分	在婚	初中	小学及以下	中部地区	64	1957
2000	男	小学及以下	30000	共产党员	很不健康	农业户口	从不	没上过	5分	在婚	小学及以下	小学及以下	中部地区	70	1951
2001	男	初中	50000	非党员	健康	农业户口	从不	上过	5分	在婚	高中	小学及以下	东部地区	50	1971
2002	男	初中	10000	共产党员	健康	城市	从不	上过	7分	在婚	小学及以下	小学及以下	东部地区	68	1953
2004	女	初中	0	非党员	一般	农业户口	一周数次	没上过	4分	在婚	小学及以下	小学及以下	中部地区	55	1966
2006	男	初中	2400	非党员	很不健康	农业户口	从不	没上过	5分	在婚	小学及以下	小学及以下	中部地区	58	1963
2007	男	本科及以上	1500	非党员	一般	农业户口	一月数次	上过	5分	未婚	高中	初中	中部地区	22	1999
2008	女	高中	0	非党员	健康	农业户口	一年数次或更少	上过	3分	在婚	小学及以下	小学及以下	中部地区	37	1984
2009	男	初中	20000	非党员	健康	农业户口	从不	上过	5分	在婚	高中	小学及以下	中部地区	50	1971
2010	女	小学及以下	0	非党员	健康	农业户口	一月数次	上过	5分	在婚	小学及以下	小学及以下	东部地区	56	1965
2011	男	小学及以下	0	非党员	很不健康	农业户口	从不	没上过	2分	在婚	小学及以下	小学及以下	中部地区	53	1968
2012	女	高中	40000	非党员	一般	农业户口	一月数次	上过	6分	未婚	初中	小学及以下	中部地区	24	1997
2013	女	小学及以下	0	非党员	很不健康	农业户口	从不	上过	6分	在婚	小学及以下	小学及以下	中部地区	50	1971
2014	男	初中	40000	共产党员	很不健康	城市	从不	没上过	4分	在婚	小学及以下	小学及以下	中部地区	83	1938
2015	男	初中	0	非党员	一般	农业户口	从不	上过	1分	在婚	小学及以下	小学及以下	中部地区	53	1968
2016	男	小学及以下	11000	非党员	很不健康	农业户口	从不	没上过	5分	在婚	小学及以下	小学及以下	中部地区	51	1970
2017	男	小学及以下	70000	非党员	一般	农业户口	一月数次	没上过	4分	在婚	小学及以下	小学及以下	中部地区	71	1950
2018	女	初中	0	非党员	很不健康	农业户口	从不	上过	6分	在婚	小学及以下	初中	中部地区	29	1992
2019	男	初中	60000	非党员	健康	农业户口	从不	上过	5分	未婚	小学及以下	小学及以下	中部地区	25	1996
2020	男	初中	10000	非党员	很不健康	农业户口	每天	没上过	2分	在婚	小学及以下	小学及以下	中部地区	63	1958
2021	女	小学及以下	1500	非党员	很不健康	农业户口	从不	没上过	7分	在婚	小学及以下	小学及以下	中部地区	67	1954
2022	男	小学及以下	40000	非党员	一般	农业户口	从不	没上过	1分	在婚	初中	小学及以下	中部地区	44	1977
2023	女	高中	0	非党员	健康	农业户口	从不	上过	5分	未婚	小学及以下	小学及以下	中部地区	18	2003
2024	男	小学及以下	12000	非党员	一般	农业户口	从不	没上过	3分	在婚	小学及以下	小学及以下	中部地区	76	1945
2025	女	初中	0	非党员	很不健康	农业户口	一月数次	上过	1分	在婚	高中	小学及以下	中部地区	56	1965
2026	男	小学及以下	40000	非党员	很不健康	农业户口	从不	没上过	5分	在婚	小学及以下	小学及以下	中部地区	58	1963
2027	男	小学及以下	1300	非党员	一般	农业户口	一周数次	没上过	1分	在婚	小学及以下	小学及以下	中部地区	76	1945
2028	女	小学及以下	99998	非党员	很不健康	农业户口	从不	没上过	6分	在婚	小学及以下	小学及以下	中部地区	84	1937
2029	男	小学及以下	30000	非党员	健康	农业户口	每天	上过	6分	在婚	小学及以下	小学及以下	中部地区	47	1974
2030	女	小学及以下	0	非党员	很不健康	农业户口	从不	没上过	5分	在婚	小学及以下	小学及以下	中部地区	46	1975
2031	女	本科及以上	140000	非党员	一般	农业户口	每天	上过	5分	在婚	小学及以下	小学及以下	中部地区	27	1994
2032	男	小学及以下	36000	非党员	健康	城市	每天	没上过	5分	在婚	小学及以下	小学及以下	中部地区	67	1954
2033	男	高中	99997	非党员	健康	城市	每天	上过	1分	未婚	高中	初中	中部地区	22	1999
2034	男	高中	4000	非党员	一般	城市	每天	没上过	7分	在婚	小学及以下	小学及以下	中部地区	77	1944
2035	男	本科及以上	6000	非党员	健康	城市	一周数次	上过	2分	未婚	小学及以下	高中	中部地区	23	1998
2036	男	本科及以上	0	非党员	一般	农业户口	一月数次	上过	5分	未婚	高中	初中	中部地区	22	1999
2037	女	本科及以上	30000	非党员	一般	城市	一周数次	上过	4分	在婚	初中	初中	中部地区	32	1989
2038	女	本科及以上	150000	非党员	健康	农业户口	一年数次或更少	上过	5分	在婚	小学及以下	初中	中部地区	31	1990
2039	男	小学及以下	10000	非党员	很不健康	农业户口	一周数次	上过	1分	在婚	小学及以下	小学及以下	中部地区	48	1973
2040	女	小学及以下	1000	非党员	很不健康	农业户口	从不	没上过	2分	在婚	小学及以下	小学及以下	中部地区	58	1963
2041	男	初中	20000	非党员	很不健康	农业户口	从不	上过	1分	在婚	高中	小学及以下	中部地区	43	1978
2042	女	小学及以下	0	非党员	很不健康	农业户口	从不	上过	1分	在婚	小学及以下	小学及以下	中部地区	50	1971
2043	男	初中	200000	非党员	健康	农业户口	从不	上过	5分	在婚	小学及以下	小学及以下	中部地区	35	1986
2044	女	小学及以下	0	非党员	很不健康	农业户口	从不	没上过	4分	未婚	小学及以下	小学及以下	中部地区	76	1945
2045	女	小学及以下	0	非党员	很不健康	城市	从不	没上过	6分	在婚	小学及以下	小学及以下	中部地区	75	1946
2046	女	高中	0	非党员	健康	农业户口	从不	上过	1分	在婚	小学及以下	小学及以下	中部地区	31	1990
2047	男	高中	20000	非党员	很不健康	农业户口	从不	上过	2分	在婚	小学及以下	小学及以下	中部地区	56	1965
2048	女	小学及以下	0	非党员	很不健康	农业户口	从不	没上过	2分	在婚	小学及以下	小学及以下	中部地区	55	1966
2049	男	初中	2000	非党员	健康	农业户口	每天	没上过	5分	在婚	小学及以下	小学及以下	中部地区	63	1958
2050	女	高中	0	非党员	一般	农业户口	一月数次	上过	4分	未婚	初中	小学及以下	中部地区	18	2003
2051	女	初中	0	非党员	健康	农业户口	一年数次或更少	没上过	8分	在婚	小学及以下	小学及以下	中部地区	42	1979
2052	女	小学及以下	0	非党员	一般	农业户口	从不	没上过	4分	在婚	小学及以下	小学及以下	中部地区	55	1966
2053	女	初中	80000	非党员	一般	农业户口	从不	上过	5分	在婚	小学及以下	小学及以下	东部地区	38	1983
2054	男	高中	50000	非党员	一般	农业户口	从不	上过	3分	在婚	初中	初中	东部地区	30	1991
2055	女	高中	0	非党员	健康	城市	每天	上过	1分	在婚	初中	初中	东部地区	58	1963
2056	男	高中	80000	共产党员	健康	城市	每天	上过	5分	未婚	小学及以下	小学及以下	东部地区	58	1963
2057	女	高中	20000	非党员	健康	农业户口	一年数次或更少	上过	4分	在婚	初中	小学及以下	东部地区	45	1976
2058	女	高中	20000	非党员	健康	农业户口	一年数次或更少	上过	4分	在婚	初中	小学及以下	东部地区	45	1976
2059	女	初中	4000	非党员	健康	农业户口	从不	上过	5分	在婚	小学及以下	小学及以下	东部地区	36	1985
2062	男	高中	4000	非党员	健康	农业户口	一周数次	上过	4分	未婚	小学及以下	小学及以下	中部地区	19	2002
2063	男	小学及以下	65000	非党员	很不健康	城市	一周数次	没上过	3分	在婚	小学及以下	小学及以下	中部地区	68	1953
2064	男	高中	99997	非党员	健康	农业户口	一周数次	上过	4分	未婚	小学及以下	初中	中部地区	18	2003
2065	女	初中	10000	非党员	健康	农业户口	从不	上过	5分	在婚	初中	初中	中部地区	51	1970
2066	女	高中	30000	非党员	健康	农业户口	一月数次	上过	7分	在婚	初中	初中	东部地区	36	1985
2067	男	本科及以上	100000	共产党员	健康	城市	每天	上过	3分	在婚	小学及以下	小学及以下	东部地区	66	1955
2068	男	高中	50000	共产党员	一般	城市	每天	上过	4分	在婚	小学及以下	小学及以下	中部地区	67	1954
2069	女	初中	40000	共产党员	一般	城市	每天	上过	4分	在婚	小学及以下	小学及以下	中部地区	50	1971
2070	女	小学及以下	0	非党员	一般	农业户口	每天	没上过	5分	未婚	小学及以下	小学及以下	中部地区	88	1933
2072	男	高中	50000	共产党员	一般	城市	每天	没上过	6分	在婚	小学及以下	小学及以下	东部地区	66	1955
2073	女	小学及以下	0	非党员	很不健康	农业户口	从不	没上过	4分	在婚	小学及以下	小学及以下	中部地区	68	1953
2074	女	小学及以下	0	非党员	健康	农业户口	从不	没上过	5分	在婚	小学及以下	小学及以下	中部地区	57	1964
2075	女	本科及以上	70000	非党员	健康	城市	一月数次	上过	4分	在婚	本科及以上	高中	东部地区	30	1991
[truncated: 5,849 more rows]
